# Supplementary material for: Gravity-dominated Collisions: A Model for the Largest Remnant Masses with Treatment for “Hit and Run” and Density Stratification
Source: Astrophys J. Author manuscript; Available in PMC 2021 May 5. (PMC8097937; doi:10.3847/1538-4357/ab528d)
Supplement: Full-length version of Table 3 [file NIHMS1690526-supplement-Full-length_version_of_Table_3.txt]

Title: Gravity-dominated collisions: A model for largest remnants masses 
       with treatment for `hit and run' and density stratification 
Authors: Gabriel T.S.J., Jackson A.P., Asphaug E., Reufer A., Jutzi M., Benz W. 
Table: Largest remnant masses from SPH simulations of SiO2 bodies
================================================================================
Byte-by-byte Description of file: apjab528dt3_mrt.txt
--------------------------------------------------------------------------------
   Bytes Format Units Label      Explanations
--------------------------------------------------------------------------------
   1-  9 E9.3   g     Mtar       Target mass, grams
  11- 19 E9.3   g     Mimp       Impactor mass, grams
  21- 29 E9.3   cm    Rtar       Target radius, centimeters
  31- 39 E9.3   cm    Rimp       Impactor radius, centimeters
  41- 49 E9.3   deg   Theta-imp  Impact Angle, degrees
  51- 59 E9.3   cm/s  vimp       Impact velocity, cm/s
  61- 69 E9.3   cm/s  vesc       Escape Velocity, cm/s
  71- 79 E9.3   10-7J Ugnum      Numerical Mutual Gravitational Binding Energy, ergs
  81- 89 E9.3   ---   {Lambda}   Ratio, analytical to numerical gravitational binding energy
  91-100 E10.3  ---   {eta}      Accretion Efficiency parameter
 102-110 E9.3   g     MLR        Largest Remnant Mass, grams
 112-120 E9.3   g     M2LR       2nd Largest Remnant Mass, grams
 122-130 E9.3   g     Mesc       Escaping Mass, grams
--------------------------------------------------------------------------------
1.195e+27 5.973e+26 4.490e+08 3.636e+08 1.500e+01 2.170e+06 5.424e+05 2.293e+38 9.753e-01 -1.836e+00 9.822e+25 4.701e+23 1.693e+27 
2.987e+27 5.975e+26 5.817e+08 3.636e+08 1.000e-01 9.958e+05 7.113e+05 8.108e+38 9.538e-01  9.159e-01 3.535e+27 0.000e+00 4.986e+25 
1.195e+27 5.973e+26 4.490e+08 3.636e+08 3.000e+01 1.627e+06 5.424e+05 2.293e+38 9.753e-01 -3.935e-01 9.597e+26 2.360e+24 8.297e+26 
5.976e+27 5.976e+26 7.124e+08 3.629e+08 6.000e+01 9.029e+05 9.029e+05 2.377e+39 9.484e-01  9.628e-01 6.551e+27 0.000e+00 2.186e+25 
1.195e+27 5.973e+26 4.490e+08 3.636e+08 2.250e+01 1.085e+06 5.424e+05 2.293e+38 9.753e-01  8.214e-02 1.244e+27 1.365e+26 4.114e+26 
1.195e+27 5.973e+26 4.490e+08 3.636e+08 8.250e+01 6.509e+05 5.424e+05 2.293e+38 9.753e-01  6.765e-03 1.199e+27 5.924e+26 6.006e+23 
5.976e+27 5.976e+26 7.124e+08 3.629e+08 4.500e+01 9.932e+05 9.029e+05 2.377e+39 9.484e-01  5.472e-01 6.303e+27 2.332e+26 3.701e+25 
1.195e+27 5.973e+26 4.490e+08 3.636e+08 6.000e+01 1.356e+06 5.424e+05 2.293e+38 9.753e-01 -1.214e-02 1.187e+27 5.778e+26 2.644e+25 
5.976e+27 5.976e+26 7.124e+08 3.629e+08 7.500e+01 3.160e+06 9.029e+05 2.377e+39 9.484e-01 -6.445e-03 5.972e+27 5.915e+26 9.622e+24 
2.987e+27 5.975e+26 5.817e+08 3.636e+08 4.500e+01 1.778e+06 7.113e+05 8.108e+38 9.538e-01 -4.611e-02 2.960e+27 3.790e+26 2.456e+26 
2.987e+27 5.975e+26 5.817e+08 3.636e+08 1.500e+01 1.209e+06 7.113e+05 8.108e+38 9.538e-01  6.312e-01 3.364e+27 4.259e+23 2.195e+26 
5.976e+27 5.976e+26 7.124e+08 3.629e+08 3.750e+01 2.709e+06 9.029e+05 2.377e+39 9.484e-01 -2.879e-01 5.804e+27 0.000e+00 7.693e+26 
5.976e+27 5.976e+26 7.124e+08 3.629e+08 1.000e-01 1.806e+06 9.029e+05 2.377e+39 9.484e-01  5.612e-01 6.311e+27 0.000e+00 2.619e+26 
2.987e+27 5.975e+26 5.817e+08 3.636e+08 8.250e+01 9.246e+05 7.113e+05 8.108e+38 9.538e-01  3.329e-03 2.989e+27 5.933e+26 1.777e+24 
2.987e+27 5.975e+26 5.817e+08 3.636e+08 1.500e+01 2.134e+06 7.113e+05 8.108e+38 9.538e-01 -6.739e-01 2.585e+27 0.000e+00 9.997e+26 
2.987e+27 5.975e+26 5.817e+08 3.636e+08 3.000e+01 2.845e+06 7.113e+05 8.108e+38 9.538e-01 -7.159e-01 2.560e+27 0.000e+00 1.025e+27 
5.976e+27 5.976e+26 7.124e+08 3.629e+08 7.500e+01 1.083e+06 9.029e+05 2.377e+39 9.484e-01  2.519e-02 5.991e+27 5.694e+26 1.280e+25 
2.987e+27 5.975e+26 5.817e+08 3.636e+08 3.000e+01 1.138e+06 7.113e+05 8.108e+38 9.538e-01  3.944e-01 3.223e+27 5.696e+25 3.044e+26 
1.195e+27 5.973e+26 4.490e+08 3.636e+08 7.500e+01 5.424e+05 5.424e+05 2.293e+38 9.753e-01  9.071e-01 1.737e+27 2.547e+25 2.968e+25 
2.987e+27 5.975e+26 5.817e+08 3.636e+08 1.500e+01 1.423e+06 7.113e+05 8.108e+38 9.538e-01  3.696e-01 3.208e+27 0.000e+00 3.762e+26 
5.976e+27 5.976e+26 7.124e+08 3.629e+08 1.000e-01 2.709e+06 9.029e+05 2.377e+39 9.484e-01 -8.535e-01 5.466e+27 0.000e+00 1.107e+27 
2.987e+27 5.975e+26 5.817e+08 3.636e+08 5.250e+01 7.468e+05 7.113e+05 8.108e+38 9.538e-01  9.804e-01 3.573e+27 0.000e+00 1.133e+25 
1.195e+27 5.973e+26 4.490e+08 3.636e+08 3.750e+01 8.137e+05 5.424e+05 2.293e+38 9.753e-01  9.580e-02 1.252e+27 5.041e+26 3.566e+25 
5.976e+27 5.976e+26 7.124e+08 3.629e+08 7.500e+01 2.257e+06 9.029e+05 2.377e+39 9.484e-01 -7.454e-04 5.976e+27 5.923e+26 5.353e+24 
2.987e+27 5.975e+26 5.817e+08 3.636e+08 6.000e+01 9.246e+05 7.113e+05 8.108e+38 9.538e-01  5.517e-02 3.020e+27 5.582e+26 5.916e+24 
2.987e+27 5.975e+26 5.817e+08 3.636e+08 2.250e+01 2.845e+06 7.113e+05 8.108e+38 9.538e-01 -1.288e+00 2.218e+27 0.000e+00 1.367e+27 
5.976e+27 5.976e+26 7.124e+08 3.629e+08 1.000e-01 1.535e+06 9.029e+05 2.377e+39 9.484e-01  8.125e-01 6.462e+27 0.000e+00 1.117e+26 
5.976e+27 5.976e+26 7.124e+08 3.629e+08 3.750e+01 1.806e+06 9.029e+05 2.377e+39 9.484e-01  7.729e-02 6.022e+27 0.000e+00 5.511e+26 
1.195e+27 5.973e+26 4.490e+08 3.636e+08 5.250e+01 6.238e+05 5.424e+05 2.293e+38 9.753e-01  9.977e-01 1.791e+27 0.000e+00 1.027e+24 
5.976e+27 5.976e+26 7.124e+08 3.629e+08 3.000e+01 1.354e+06 9.029e+05 2.377e+39 9.484e-01  5.171e-01 6.285e+27 0.000e+00 2.883e+26 
1.195e+27 5.973e+26 4.490e+08 3.636e+08 2.250e+01 1.627e+06 5.424e+05 2.293e+38 9.753e-01 -6.467e-01 8.084e+26 2.694e+23 9.831e+26 
2.987e+27 5.975e+26 5.817e+08 3.636e+08 7.500e+01 7.824e+05 7.113e+05 8.108e+38 9.538e-01  4.312e-02 3.013e+27 5.668e+26 4.489e+24 
1.195e+27 5.973e+26 4.490e+08 3.636e+08 4.500e+01 7.052e+05 5.424e+05 2.293e+38 9.753e-01  8.437e-02 1.245e+27 5.399e+26 6.745e+24 
1.195e+27 5.973e+26 4.490e+08 3.636e+08 6.000e+01 1.899e+06 5.424e+05 2.293e+38 9.753e-01 -2.625e-02 1.179e+27 5.684e+26 4.427e+25 
2.987e+27 5.975e+26 5.817e+08 3.636e+08 3.750e+01 9.958e+05 7.113e+05 8.108e+38 9.538e-01  3.338e-01 3.187e+27 3.037e+26 9.397e+25 
1.195e+27 5.973e+26 4.490e+08 3.636e+08 8.950e+01 6.509e+05 5.424e+05 2.293e+38 9.753e-01  4.638e-03 1.197e+27 5.934e+26 8.754e+23 
5.976e+27 5.976e+26 7.124e+08 3.629e+08 1.500e+01 1.264e+06 9.029e+05 2.377e+39 9.484e-01  8.182e-01 6.465e+27 0.000e+00 1.083e+26 
1.195e+27 5.973e+26 4.490e+08 3.636e+08 3.000e+01 1.085e+06 5.424e+05 2.293e+38 9.753e-01  3.160e-03 1.197e+27 3.257e+26 2.694e+26 
1.195e+27 5.973e+26 4.490e+08 3.636e+08 6.000e+01 6.509e+05 5.424e+05 2.293e+38 9.753e-01  2.913e-02 1.212e+27 5.787e+26 8.836e+23 
1.195e+27 5.973e+26 4.490e+08 3.636e+08 2.250e+01 9.221e+05 5.424e+05 2.293e+38 9.753e-01  6.986e-01 1.612e+27 4.937e+25 1.303e+26 
1.195e+27 5.973e+26 4.490e+08 3.636e+08 2.250e+01 5.424e+05 5.424e+05 2.293e+38 9.753e-01  9.786e-01 1.779e+27 0.000e+00 1.246e+25 
5.976e+27 5.976e+26 7.124e+08 3.629e+08 3.000e+01 3.160e+06 9.029e+05 2.377e+39 9.484e-01 -7.395e-01 5.534e+27 0.000e+00 1.039e+27 
2.987e+27 5.975e+26 5.817e+08 3.636e+08 5.250e+01 9.246e+05 7.113e+05 8.108e+38 9.538e-01  1.176e-01 3.058e+27 5.146e+26 1.219e+25 
5.976e+27 5.976e+26 7.124e+08 3.629e+08 3.000e+01 1.083e+06 9.029e+05 2.377e+39 9.484e-01  8.152e-01 6.463e+27 5.810e+24 1.043e+26 
1.195e+27 5.973e+26 4.490e+08 3.636e+08 4.500e+01 7.594e+05 5.424e+05 2.293e+38 9.753e-01  7.100e-02 1.237e+27 5.439e+26 1.071e+25 
2.987e+27 5.975e+26 5.817e+08 3.636e+08 4.500e+01 8.179e+05 7.113e+05 8.108e+38 9.538e-01  9.833e-01 3.575e+27 0.000e+00 9.568e+24 
2.987e+27 5.975e+26 5.817e+08 3.636e+08 7.500e+01 2.845e+06 7.113e+05 8.108e+38 9.538e-01 -1.921e-03 2.986e+27 5.951e+26 3.110e+24 
5.976e+27 5.976e+26 7.124e+08 3.629e+08 2.250e+01 2.257e+06 9.029e+05 2.377e+39 9.484e-01 -1.658e-01 5.877e+27 0.000e+00 6.963e+26 
2.987e+27 5.975e+26 5.817e+08 3.636e+08 3.750e+01 9.246e+05 7.113e+05 8.108e+38 9.538e-01  4.243e-01 3.241e+27 3.060e+26 3.756e+25 
2.987e+27 5.975e+26 5.817e+08 3.636e+08 8.950e+01 7.468e+05 7.113e+05 8.108e+38 9.538e-01  9.813e-01 3.574e+27 2.755e+24 7.992e+24 
1.195e+27 5.973e+26 4.490e+08 3.636e+08 6.000e+01 6.238e+05 5.424e+05 2.293e+38 9.753e-01  3.260e-02 1.214e+27 5.769e+26 6.117e+23 
2.987e+27 5.975e+26 5.817e+08 3.636e+08 6.000e+01 9.958e+05 7.113e+05 8.108e+38 9.538e-01  4.002e-02 3.011e+27 5.625e+26 1.064e+25 
1.195e+27 5.973e+26 4.490e+08 3.636e+08 3.750e+01 1.899e+06 5.424e+05 2.293e+38 9.753e-01 -3.171e-01 1.005e+27 1.973e+26 5.891e+26 
5.976e+27 5.976e+26 7.124e+08 3.629e+08 1.000e-01 9.029e+05 9.029e+05 2.377e+39 9.484e-01  9.190e-01 6.525e+27 0.000e+00 4.806e+25 
1.195e+27 5.973e+26 4.490e+08 3.636e+08 7.500e+01 1.627e+06 5.424e+05 2.293e+38 9.753e-01 -1.737e-03 1.194e+27 5.946e+26 3.486e+24 
1.195e+27 5.973e+26 4.490e+08 3.636e+08 4.500e+01 5.696e+05 5.424e+05 2.293e+38 9.753e-01  9.625e-01 1.770e+27 1.678e+24 2.037e+25 
1.195e+27 5.973e+26 4.490e+08 3.636e+08 7.500e+01 9.221e+05 5.424e+05 2.293e+38 9.753e-01  5.725e-04 1.195e+27 5.939e+26 2.790e+24 
1.195e+27 5.973e+26 4.490e+08 3.636e+08 5.250e+01 6.509e+05 5.424e+05 2.293e+38 9.753e-01  5.744e-02 1.229e+27 5.620e+26 7.196e+23 
1.195e+27 5.973e+26 4.490e+08 3.636e+08 8.950e+01 6.238e+05 5.424e+05 2.293e+38 9.753e-01  8.470e-03 1.200e+27 5.909e+26 1.059e+24 
1.195e+27 5.973e+26 4.490e+08 3.636e+08 3.750e+01 6.509e+05 5.424e+05 2.293e+38 9.753e-01  9.405e-01 1.756e+27 3.638e+24 3.159e+25 
1.195e+27 5.973e+26 4.490e+08 3.636e+08 1.000e-01 1.356e+06 5.424e+05 2.293e+38 9.753e-01 -2.433e-01 1.049e+27 2.244e+23 7.421e+26 
5.976e+27 5.976e+26 7.124e+08 3.629e+08 3.750e+01 9.029e+05 9.029e+05 2.377e+39 9.484e-01  9.355e-01 6.535e+27 0.000e+00 3.821e+25 
1.195e+27 5.973e+26 4.490e+08 3.636e+08 8.250e+01 6.238e+05 5.424e+05 2.293e+38 9.753e-01  1.095e-02 1.201e+27 5.900e+26 5.096e+23 
1.195e+27 5.973e+26 4.490e+08 3.636e+08 1.000e-01 1.899e+06 5.424e+05 2.293e+38 9.753e-01 -1.752e+00 1.479e+26 9.254e+24 1.634e+27 
1.195e+27 5.973e+26 4.490e+08 3.636e+08 2.250e+01 9.764e+05 5.424e+05 2.293e+38 9.753e-01  3.234e-01 1.388e+27 1.940e+26 2.098e+26 
5.976e+27 5.976e+26 7.124e+08 3.629e+08 5.250e+01 9.029e+05 9.029e+05 2.377e+39 9.484e-01  9.054e-01 6.517e+27 1.941e+25 3.677e+25 
1.195e+27 5.973e+26 4.490e+08 3.636e+08 3.750e+01 1.356e+06 5.424e+05 2.293e+38 9.753e-01 -1.238e-01 1.121e+27 3.848e+26 2.862e+26 
1.195e+27 5.973e+26 4.490e+08 3.636e+08 7.500e+01 1.085e+06 5.424e+05 2.293e+38 9.753e-01 -3.264e-04 1.194e+27 5.947e+26 2.521e+24 
2.987e+27 5.975e+26 5.817e+08 3.636e+08 1.500e+01 7.113e+05 7.113e+05 8.108e+38 9.538e-01  9.732e-01 3.569e+27 0.000e+00 1.560e+25 
5.976e+27 5.976e+26 7.124e+08 3.629e+08 6.000e+01 2.709e+06 9.029e+05 2.377e+39 9.484e-01 -2.170e-02 5.963e+27 5.222e+26 8.799e+25 
2.987e+27 5.975e+26 5.817e+08 3.636e+08 8.250e+01 7.468e+05 7.113e+05 8.108e+38 9.538e-01  9.683e-01 3.566e+27 9.967e+24 8.549e+24 
5.976e+27 5.976e+26 7.124e+08 3.629e+08 4.500e+01 3.612e+06 9.029e+05 2.377e+39 9.484e-01 -3.215e-01 5.784e+27 0.000e+00 7.894e+26 
1.195e+27 5.973e+26 4.490e+08 3.636e+08 3.000e+01 5.424e+05 5.424e+05 2.293e+38 9.753e-01  9.746e-01 1.777e+27 0.000e+00 1.486e+25 
5.976e+27 5.976e+26 7.124e+08 3.629e+08 7.500e+01 1.038e+06 9.029e+05 2.377e+39 9.484e-01  3.599e-02 5.998e+27 5.665e+26 9.252e+24 
1.195e+27 5.973e+26 4.490e+08 3.636e+08 8.900e+01 5.424e+05 5.424e+05 2.293e+38 9.753e-01  8.215e-01 1.685e+27 9.699e+25 9.296e+24 
5.976e+27 5.976e+26 7.124e+08 3.629e+08 3.000e+01 2.257e+06 9.029e+05 2.377e+39 9.484e-01 -1.519e-01 5.885e+27 0.000e+00 6.880e+26 
5.976e+27 5.976e+26 7.124e+08 3.629e+08 6.000e+01 1.535e+06 9.029e+05 2.377e+39 9.484e-01  2.744e-02 5.992e+27 5.336e+26 4.730e+25 
2.987e+27 5.975e+26 5.817e+08 3.636e+08 6.000e+01 8.535e+05 7.113e+05 8.108e+38 9.538e-01  7.389e-02 3.031e+27 5.502e+26 2.666e+24 
2.987e+27 5.975e+26 5.817e+08 3.636e+08 3.000e+01 1.423e+06 7.113e+05 8.108e+38 9.538e-01  1.374e-01 3.069e+27 7.964e+23 5.142e+26 
2.987e+27 5.975e+26 5.817e+08 3.636e+08 2.250e+01 1.209e+06 7.113e+05 8.108e+38 9.538e-01  4.924e-01 3.282e+27 4.106e+23 3.025e+26 
1.195e+27 5.973e+26 4.490e+08 3.636e+08 7.500e+01 5.967e+05 5.424e+05 2.293e+38 9.753e-01  2.483e-02 1.210e+27 5.819e+26 2.959e+23 
2.987e+27 5.975e+26 5.817e+08 3.636e+08 5.250e+01 8.179e+05 7.113e+05 8.108e+38 9.538e-01  1.622e-01 3.084e+27 4.967e+26 3.468e+24 
2.987e+27 5.975e+26 5.817e+08 3.636e+08 2.250e+01 2.134e+06 7.113e+05 8.108e+38 9.538e-01 -4.537e-01 2.716e+27 0.000e+00 8.682e+26 
1.195e+27 5.973e+26 4.490e+08 3.636e+08 3.750e+01 7.594e+05 5.424e+05 2.293e+38 9.753e-01  1.255e-01 1.270e+27 5.077e+26 1.429e+25 
2.987e+27 5.975e+26 5.817e+08 3.636e+08 8.950e+01 8.535e+05 7.113e+05 8.108e+38 9.538e-01  4.314e-03 2.990e+27 5.908e+26 3.638e+24 
1.195e+27 5.973e+26 4.490e+08 3.636e+08 6.000e+01 7.052e+05 5.424e+05 2.293e+38 9.753e-01  2.340e-02 1.209e+27 5.811e+26 1.906e+24 
1.195e+27 5.973e+26 4.490e+08 3.636e+08 2.250e+01 2.170e+06 5.424e+05 2.293e+38 9.753e-01 -1.481e+00 3.103e+26 4.552e+24 1.477e+27 
1.195e+27 5.973e+26 4.490e+08 3.636e+08 4.500e+01 1.899e+06 5.424e+05 2.293e+38 9.753e-01 -1.570e-01 1.101e+27 4.206e+26 2.702e+26 
1.195e+27 5.973e+26 4.490e+08 3.636e+08 2.250e+01 8.679e+05 5.424e+05 2.293e+38 9.753e-01  8.374e-01 1.695e+27 3.797e+24 9.296e+25 
1.195e+27 5.973e+26 4.490e+08 3.636e+08 1.500e+01 1.085e+06 5.424e+05 2.293e+38 9.753e-01  4.198e-01 1.445e+27 1.244e+25 3.338e+26 
5.976e+27 5.976e+26 7.124e+08 3.629e+08 3.000e+01 1.264e+06 9.029e+05 2.377e+39 9.484e-01  6.110e-01 6.341e+27 0.000e+00 2.321e+26 
1.195e+27 5.973e+26 4.490e+08 3.636e+08 5.250e+01 5.696e+05 5.424e+05 2.293e+38 9.753e-01  9.377e-01 1.755e+27 2.370e+25 1.317e+25 
1.195e+27 5.973e+26 4.490e+08 3.636e+08 4.500e+01 6.509e+05 5.424e+05 2.293e+38 9.753e-01  9.956e-01 1.789e+27 0.000e+00 2.318e+24 
5.976e+27 5.976e+26 7.124e+08 3.629e+08 8.250e+01 9.932e+05 9.029e+05 2.377e+39 9.484e-01  3.514e-02 5.997e+27 5.423e+26 3.394e+25 
1.195e+27 5.973e+26 4.490e+08 3.636e+08 8.950e+01 7.052e+05 5.424e+05 2.293e+38 9.753e-01  3.531e-03 1.197e+27 5.943e+26 6.151e+23 
2.987e+27 5.975e+26 5.817e+08 3.636e+08 3.750e+01 1.067e+06 7.113e+05 8.108e+38 9.538e-01  2.871e-01 3.159e+27 2.855e+26 1.401e+26 
1.195e+27 5.973e+26 4.490e+08 3.636e+08 3.000e+01 2.170e+06 5.424e+05 2.293e+38 9.753e-01 -7.879e-01 7.240e+26 2.079e+23 1.067e+27 
5.976e+27 5.976e+26 7.124e+08 3.629e+08 8.950e+01 9.932e+05 9.029e+05 2.377e+39 9.484e-01  3.658e-02 5.998e+27 5.517e+26 2.368e+25 
1.195e+27 5.973e+26 4.490e+08 3.636e+08 8.250e+01 7.052e+05 5.424e+05 2.293e+38 9.753e-01  4.255e-03 1.197e+27 5.936e+26 8.954e+23 
1.195e+27 5.973e+26 4.490e+08 3.636e+08 1.500e+01 1.627e+06 5.424e+05 2.293e+38 9.753e-01 -1.022e+00 5.842e+26 3.041e+23 1.207e+27 
1.195e+27 5.973e+26 4.490e+08 3.636e+08 3.000e+01 8.679e+05 5.424e+05 2.293e+38 9.753e-01  2.208e-01 1.327e+27 4.135e+26 5.164e+25 
5.976e+27 5.976e+26 7.124e+08 3.629e+08 4.500e+01 9.029e+05 9.029e+05 2.377e+39 9.484e-01  9.112e-01 6.521e+27 1.811e+25 3.459e+25 
5.976e+27 5.976e+26 7.124e+08 3.629e+08 2.250e+01 1.264e+06 9.029e+05 2.377e+39 9.484e-01  7.407e-01 6.419e+27 0.000e+00 1.546e+26 
1.195e+27 5.973e+26 4.490e+08 3.636e+08 1.500e+01 9.221e+05 5.424e+05 2.293e+38 9.753e-01  7.299e-01 1.631e+27 8.544e+23 1.602e+26 
1.195e+27 5.973e+26 4.490e+08 3.636e+08 4.500e+01 1.356e+06 5.424e+05 2.293e+38 9.753e-01 -6.736e-02 1.154e+27 4.971e+26 1.401e+26 
5.976e+27 5.976e+26 7.124e+08 3.629e+08 6.000e+01 9.932e+05 9.029e+05 2.377e+39 9.484e-01  1.733e-01 6.080e+27 4.836e+26 1.011e+25 
5.976e+27 5.976e+26 7.124e+08 3.629e+08 3.750e+01 1.445e+06 9.029e+05 2.377e+39 9.484e-01  2.873e-01 6.148e+27 1.085e+24 4.245e+26 
2.987e+27 5.975e+26 5.817e+08 3.636e+08 2.250e+01 1.423e+06 7.113e+05 8.108e+38 9.538e-01  2.427e-01 3.132e+27 0.000e+00 4.521e+26 
2.987e+27 5.975e+26 5.817e+08 3.636e+08 8.250e+01 8.535e+05 7.113e+05 8.108e+38 9.538e-01  8.241e-03 2.992e+27 5.883e+26 3.785e+24 
2.987e+27 5.975e+26 5.817e+08 3.636e+08 6.000e+01 1.778e+06 7.113e+05 8.108e+38 9.538e-01 -4.693e-03 2.985e+27 5.675e+26 3.238e+25 
5.976e+27 5.976e+26 7.124e+08 3.629e+08 7.500e+01 1.174e+06 9.029e+05 2.377e+39 9.484e-01  1.484e-02 5.985e+27 5.821e+26 6.263e+24 
5.976e+27 5.976e+26 7.124e+08 3.629e+08 3.750e+01 3.612e+06 9.029e+05 2.377e+39 9.484e-01 -6.090e-01 5.612e+27 0.000e+00 9.612e+26 
1.195e+27 5.973e+26 4.490e+08 3.636e+08 1.000e-01 7.594e+05 5.424e+05 2.293e+38 9.753e-01  8.533e-01 1.704e+27 0.000e+00 8.727e+25 
2.987e+27 5.975e+26 5.817e+08 3.636e+08 3.000e+01 2.134e+06 7.113e+05 8.108e+38 9.538e-01 -3.074e-01 2.804e+27 0.000e+00 7.807e+26 
2.987e+27 5.975e+26 5.817e+08 3.636e+08 1.500e+01 2.845e+06 7.113e+05 8.108e+38 9.538e-01 -2.305e+00 1.610e+27 0.000e+00 1.974e+27 
1.195e+27 5.973e+26 4.490e+08 3.636e+08 8.250e+01 5.696e+05 5.424e+05 2.293e+38 9.753e-01  3.330e-02 1.215e+27 5.768e+26 3.562e+23 
5.976e+27 5.976e+26 7.124e+08 3.629e+08 3.750e+01 9.932e+05 9.029e+05 2.377e+39 9.484e-01  8.874e-01 6.506e+27 0.000e+00 6.694e+25 
5.976e+27 5.976e+26 7.124e+08 3.629e+08 7.500e+01 1.264e+06 9.029e+05 2.377e+39 9.484e-01  8.123e-03 5.981e+27 5.864e+26 5.992e+24 
5.976e+27 5.976e+26 7.124e+08 3.629e+08 5.250e+01 9.932e+05 9.029e+05 2.377e+39 9.484e-01  3.313e-01 6.174e+27 3.801e+26 1.910e+25 
2.987e+27 5.975e+26 5.817e+08 3.636e+08 3.000e+01 7.113e+05 7.113e+05 8.108e+38 9.538e-01  9.687e-01 3.566e+27 0.000e+00 1.829e+25 
5.976e+27 5.976e+26 7.124e+08 3.629e+08 4.500e+01 2.709e+06 9.029e+05 2.377e+39 9.484e-01 -1.537e-01 5.884e+27 1.328e+24 6.878e+26 
5.976e+27 5.976e+26 7.124e+08 3.629e+08 6.000e+01 3.612e+06 9.029e+05 2.377e+39 9.484e-01 -4.024e-02 5.952e+27 4.792e+26 1.421e+26 
2.987e+27 5.975e+26 5.817e+08 3.636e+08 3.750e+01 1.778e+06 7.113e+05 8.108e+38 9.538e-01 -8.027e-02 2.939e+27 6.244e+25 5.826e+26 
1.195e+27 5.973e+26 4.490e+08 3.636e+08 1.500e+01 5.424e+05 5.424e+05 2.293e+38 9.753e-01  9.685e-01 1.773e+27 0.000e+00 1.850e+25 
2.987e+27 5.975e+26 5.817e+08 3.636e+08 7.500e+01 1.423e+06 7.113e+05 8.108e+38 9.538e-01 -3.248e-04 2.987e+27 5.955e+26 1.739e+24 
2.987e+27 5.975e+26 5.817e+08 3.636e+08 8.250e+01 8.179e+05 7.113e+05 8.108e+38 9.538e-01  1.704e-02 2.998e+27 5.783e+26 8.554e+24 
2.987e+27 5.975e+26 5.817e+08 3.636e+08 2.250e+01 1.280e+06 7.113e+05 8.108e+38 9.538e-01  4.078e-01 3.231e+27 0.000e+00 3.534e+26 
2.987e+27 5.975e+26 5.817e+08 3.636e+08 1.000e-01 2.489e+06 7.113e+05 8.108e+38 9.538e-01 -2.534e+00 1.474e+27 0.000e+00 2.111e+27 
5.976e+27 5.976e+26 7.124e+08 3.629e+08 7.500e+01 9.480e+05 9.029e+05 2.377e+39 9.484e-01  1.281e-01 6.053e+27 5.105e+26 1.017e+25 
5.976e+27 5.976e+26 7.124e+08 3.629e+08 4.500e+01 1.535e+06 9.029e+05 2.377e+39 9.484e-01  1.226e-01 6.049e+27 2.171e+26 3.069e+26 
2.987e+27 5.975e+26 5.817e+08 3.636e+08 5.250e+01 8.535e+05 7.113e+05 8.108e+38 9.538e-01  1.476e-01 3.076e+27 5.029e+26 5.937e+24 
2.987e+27 5.975e+26 5.817e+08 3.636e+08 1.000e-01 1.778e+06 7.113e+05 8.108e+38 9.538e-01 -1.265e-01 2.912e+27 0.000e+00 6.726e+26 
2.987e+27 5.975e+26 5.817e+08 3.636e+08 3.750e+01 2.489e+06 7.113e+05 8.108e+38 9.538e-01 -2.965e-01 2.810e+27 4.341e+23 7.738e+26 
1.195e+27 5.973e+26 4.490e+08 3.636e+08 6.000e+01 7.594e+05 5.424e+05 2.293e+38 9.753e-01  1.710e-02 1.205e+27 5.825e+26 4.301e+24 
5.976e+27 5.976e+26 7.124e+08 3.629e+08 4.500e+01 1.806e+06 9.029e+05 2.377e+39 9.484e-01  3.469e-02 5.997e+27 1.589e+26 4.176e+26 
2.987e+27 5.975e+26 5.817e+08 3.636e+08 7.500e+01 2.134e+06 7.113e+05 8.108e+38 9.538e-01 -1.199e-03 2.987e+27 5.959e+26 1.861e+24 
2.987e+27 5.975e+26 5.817e+08 3.636e+08 4.500e+01 9.958e+05 7.113e+05 8.108e+38 9.538e-01  1.875e-01 3.099e+27 4.415e+26 4.356e+25 
1.195e+27 5.973e+26 4.490e+08 3.636e+08 4.500e+01 6.238e+05 5.424e+05 2.293e+38 9.753e-01  9.661e-01 1.772e+27 6.756e+24 1.314e+25 
1.195e+27 5.973e+26 4.490e+08 3.636e+08 5.250e+01 7.052e+05 5.424e+05 2.293e+38 9.753e-01  4.676e-02 1.223e+27 5.664e+26 2.698e+24 
1.195e+27 5.973e+26 4.490e+08 3.636e+08 7.500e+01 2.170e+06 5.424e+05 2.293e+38 9.753e-01 -3.043e-03 1.193e+27 5.933e+26 5.494e+24 
1.195e+27 5.973e+26 4.490e+08 3.636e+08 3.750e+01 7.052e+05 5.424e+05 2.293e+38 9.753e-01  9.846e-01 1.783e+27 0.000e+00 8.839e+24 
1.195e+27 5.973e+26 4.490e+08 3.636e+08 8.950e+01 5.696e+05 5.424e+05 2.293e+38 9.753e-01  9.985e-01 1.791e+27 0.000e+00 5.781e+23 
1.195e+27 5.973e+26 4.490e+08 3.636e+08 6.000e+01 5.696e+05 5.424e+05 2.293e+38 9.753e-01  9.838e-01 1.782e+27 5.998e+24 3.359e+24 
2.987e+27 5.975e+26 5.817e+08 3.636e+08 2.250e+01 7.113e+05 7.113e+05 8.108e+38 9.538e-01  9.670e-01 3.565e+27 0.000e+00 1.928e+25 
5.976e+27 5.976e+26 7.124e+08 3.629e+08 7.500e+01 1.806e+06 9.029e+05 2.377e+39 9.484e-01  4.669e-05 5.976e+27 5.917e+26 5.526e+24 
2.987e+27 5.975e+26 5.817e+08 3.636e+08 4.500e+01 2.134e+06 7.113e+05 8.108e+38 9.538e-01 -1.004e-01 2.927e+27 3.210e+26 3.360e+26 
5.976e+27 5.976e+26 7.124e+08 3.629e+08 3.750e+01 2.257e+06 9.029e+05 2.377e+39 9.484e-01 -1.045e-01 5.914e+27 0.000e+00 6.597e+26 
2.987e+27 5.975e+26 5.817e+08 3.636e+08 6.000e+01 2.845e+06 7.113e+05 8.108e+38 9.538e-01 -2.495e-02 2.972e+27 5.573e+26 5.472e+25 
1.195e+27 5.973e+26 4.490e+08 3.636e+08 5.250e+01 5.424e+05 5.424e+05 2.293e+38 9.753e-01  9.594e-01 1.768e+27 1.810e+25 5.842e+24 
5.976e+27 5.976e+26 7.124e+08 3.629e+08 2.250e+01 1.625e+06 9.029e+05 2.377e+39 9.484e-01  3.981e-01 6.214e+27 0.000e+00 3.594e+26 
2.987e+27 5.975e+26 5.817e+08 3.636e+08 1.500e+01 1.778e+06 7.113e+05 8.108e+38 9.538e-01 -8.973e-02 2.934e+27 0.000e+00 6.507e+26 
2.987e+27 5.975e+26 5.817e+08 3.636e+08 4.500e+01 1.209e+06 7.113e+05 8.108e+38 9.538e-01  8.423e-02 3.038e+27 4.399e+26 1.068e+26 
5.976e+27 5.976e+26 7.124e+08 3.629e+08 8.250e+01 1.038e+06 9.029e+05 2.377e+39 9.484e-01  1.799e-02 5.987e+27 5.675e+26 1.905e+25 
1.195e+27 5.973e+26 4.490e+08 3.636e+08 3.750e+01 5.424e+05 5.424e+05 2.293e+38 9.753e-01  9.821e-01 1.781e+27 0.000e+00 1.037e+25 
1.195e+27 5.973e+26 4.490e+08 3.636e+08 6.000e+01 9.221e+05 5.424e+05 2.293e+38 9.753e-01  4.989e-03 1.198e+27 5.828e+26 1.123e+25 
1.195e+27 5.973e+26 4.490e+08 3.636e+08 3.000e+01 1.356e+06 5.424e+05 2.293e+38 9.753e-01 -1.904e-01 1.081e+27 1.142e+26 5.966e+26 
5.976e+27 5.976e+26 7.124e+08 3.629e+08 8.900e+01 9.029e+05 9.029e+05 2.377e+39 9.484e-01  4.712e-01 6.258e+27 3.134e+26 2.280e+24 
2.987e+27 5.975e+26 5.817e+08 3.636e+08 7.500e+01 9.958e+05 7.113e+05 8.108e+38 9.538e-01  5.075e-03 2.990e+27 5.912e+26 2.819e+24 
1.195e+27 5.973e+26 4.490e+08 3.636e+08 7.500e+01 6.238e+05 5.424e+05 2.293e+38 9.753e-01  1.510e-02 1.204e+27 5.872e+26 8.129e+23 
1.195e+27 5.973e+26 4.490e+08 3.636e+08 2.250e+01 1.899e+06 5.424e+05 2.293e+38 9.753e-01 -1.122e+00 5.243e+26 2.106e+25 1.246e+27 
5.976e+27 5.976e+26 7.124e+08 3.629e+08 3.000e+01 9.029e+05 9.029e+05 2.377e+39 9.484e-01  9.466e-01 6.542e+27 0.000e+00 3.158e+25 
2.987e+27 5.975e+26 5.817e+08 3.636e+08 5.250e+01 7.824e+05 7.113e+05 8.108e+38 9.538e-01  9.956e-01 3.582e+27 0.000e+00 2.243e+24 
2.987e+27 5.975e+26 5.817e+08 3.636e+08 3.750e+01 7.824e+05 7.113e+05 8.108e+38 9.538e-01  9.484e-01 3.554e+27 0.000e+00 3.044e+25 
1.195e+27 5.973e+26 4.490e+08 3.636e+08 4.500e+01 2.170e+06 5.424e+05 2.293e+38 9.753e-01 -2.044e-01 1.073e+27 3.774e+26 3.417e+26 
1.195e+27 5.973e+26 4.490e+08 3.636e+08 6.000e+01 1.627e+06 5.424e+05 2.293e+38 9.753e-01 -1.972e-02 1.183e+27 5.730e+26 3.576e+25 
1.195e+27 5.973e+26 4.490e+08 3.636e+08 2.250e+01 1.356e+06 5.424e+05 2.293e+38 9.753e-01 -2.632e-01 1.037e+27 3.021e+25 7.240e+26 
1.195e+27 5.973e+26 4.490e+08 3.636e+08 6.000e+01 1.085e+06 5.424e+05 2.293e+38 9.753e-01 -2.816e-03 1.193e+27 5.816e+26 1.705e+25 
5.976e+27 5.976e+26 7.124e+08 3.629e+08 4.500e+01 1.264e+06 9.029e+05 2.377e+39 9.484e-01  2.711e-01 6.138e+27 2.412e+26 1.940e+26 
1.195e+27 5.973e+26 4.490e+08 3.636e+08 3.000e+01 6.509e+05 5.424e+05 2.293e+38 9.753e-01  9.632e-01 1.770e+27 0.000e+00 2.165e+25 
5.976e+27 5.976e+26 7.124e+08 3.629e+08 2.250e+01 9.029e+05 9.029e+05 2.377e+39 9.484e-01  9.544e-01 6.546e+27 0.000e+00 2.692e+25 
1.195e+27 5.973e+26 4.490e+08 3.636e+08 3.000e+01 1.899e+06 5.424e+05 2.293e+38 9.753e-01 -5.875e-01 8.437e+26 2.451e+23 9.477e+26 
2.987e+27 5.975e+26 5.817e+08 3.636e+08 1.500e+01 2.489e+06 7.113e+05 8.108e+38 9.538e-01 -1.429e+00 2.134e+27 0.000e+00 1.451e+27 
5.976e+27 5.976e+26 7.124e+08 3.629e+08 3.750e+01 1.083e+06 9.029e+05 2.377e+39 9.484e-01  6.689e-01 6.376e+27 6.187e+25 1.356e+26 
5.976e+27 5.976e+26 7.124e+08 3.629e+08 8.950e+01 1.038e+06 9.029e+05 2.377e+39 9.484e-01  1.630e-02 5.986e+27 5.553e+26 3.226e+25 
5.976e+27 5.976e+26 7.124e+08 3.629e+08 1.000e-01 2.257e+06 9.029e+05 2.377e+39 9.484e-01 -1.618e-02 5.966e+27 0.000e+00 6.069e+26 
5.976e+27 5.976e+26 7.124e+08 3.629e+08 5.250e+01 1.083e+06 9.029e+05 2.377e+39 9.484e-01  2.417e-01 6.120e+27 4.128e+26 4.003e+25 
5.976e+27 5.976e+26 7.124e+08 3.629e+08 4.500e+01 9.480e+05 9.029e+05 2.377e+39 9.484e-01  9.488e-01 6.543e+27 0.000e+00 3.025e+25 
5.976e+27 5.976e+26 7.124e+08 3.629e+08 7.500e+01 1.535e+06 9.029e+05 2.377e+39 9.484e-01  3.163e-03 5.978e+27 5.904e+26 5.002e+24 
5.976e+27 5.976e+26 7.124e+08 3.629e+08 7.500e+01 2.709e+06 9.029e+05 2.377e+39 9.484e-01 -8.651e-04 5.976e+27 5.919e+26 5.854e+24 
1.195e+27 5.973e+26 4.490e+08 3.636e+08 1.000e-01 5.424e+05 5.424e+05 2.293e+38 9.753e-01  9.507e-01 1.763e+27 9.399e+24 1.972e+25 
5.976e+27 5.976e+26 7.124e+08 3.629e+08 3.750e+01 3.160e+06 9.029e+05 2.377e+39 9.484e-01 -4.593e-01 5.702e+27 0.000e+00 8.717e+26 
5.976e+27 5.976e+26 7.124e+08 3.629e+08 6.000e+01 1.038e+06 9.029e+05 2.377e+39 9.484e-01  1.479e-01 6.064e+27 4.968e+26 1.203e+25 
2.987e+27 5.975e+26 5.817e+08 3.636e+08 4.500e+01 1.423e+06 7.113e+05 8.108e+38 9.538e-01  2.349e-02 3.001e+27 4.235e+26 1.595e+26 
1.195e+27 5.973e+26 4.490e+08 3.636e+08 1.000e-01 9.221e+05 5.424e+05 2.293e+38 9.753e-01  7.606e-01 1.649e+27 1.816e+23 1.425e+26 
1.195e+27 5.973e+26 4.490e+08 3.636e+08 3.750e+01 1.085e+06 5.424e+05 2.293e+38 9.753e-01 -1.051e-02 1.188e+27 4.584e+26 1.449e+26 
1.195e+27 5.973e+26 4.490e+08 3.636e+08 7.500e+01 1.356e+06 5.424e+05 2.293e+38 9.753e-01 -1.473e-03 1.194e+27 5.947e+26 3.192e+24 
5.976e+27 5.976e+26 7.124e+08 3.629e+08 3.750e+01 1.354e+06 9.029e+05 2.377e+39 9.484e-01  3.528e-01 6.187e+27 8.825e+24 3.776e+26 
2.987e+27 5.975e+26 5.817e+08 3.636e+08 8.250e+01 7.824e+05 7.113e+05 8.108e+38 9.538e-01  3.992e-02 3.011e+27 5.623e+26 1.087e+25 
1.195e+27 5.973e+26 4.490e+08 3.636e+08 1.000e-01 1.627e+06 5.424e+05 2.293e+38 9.753e-01 -1.033e+00 5.774e+26 0.000e+00 1.214e+27 
2.987e+27 5.975e+26 5.817e+08 3.636e+08 3.000e+01 9.958e+05 7.113e+05 8.108e+38 9.538e-01  6.119e-01 3.353e+27 9.782e+25 1.337e+26 
5.976e+27 5.976e+26 7.124e+08 3.629e+08 7.500e+01 9.029e+05 9.029e+05 2.377e+39 9.484e-01  9.922e-01 6.569e+27 0.000e+00 4.322e+24 
5.976e+27 5.976e+26 7.124e+08 3.629e+08 2.250e+01 1.535e+06 9.029e+05 2.377e+39 9.484e-01  4.823e-01 6.264e+27 0.000e+00 3.090e+26 
5.976e+27 5.976e+26 7.124e+08 3.629e+08 6.000e+01 1.083e+06 9.029e+05 2.377e+39 9.484e-01  1.217e-01 6.049e+27 5.042e+26 2.034e+25 
1.195e+27 5.973e+26 4.490e+08 3.636e+08 1.500e+01 7.594e+05 5.424e+05 2.293e+38 9.753e-01  8.967e-01 1.730e+27 0.000e+00 6.134e+25 
5.976e+27 5.976e+26 7.124e+08 3.629e+08 3.000e+01 1.806e+06 9.029e+05 2.377e+39 9.484e-01  1.428e-01 6.061e+27 0.000e+00 5.119e+26 
1.195e+27 5.973e+26 4.490e+08 3.636e+08 8.250e+01 5.424e+05 5.424e+05 2.293e+38 9.753e-01  8.332e-01 1.692e+27 8.816e+25 1.112e+25 
5.976e+27 5.976e+26 7.124e+08 3.629e+08 8.950e+01 1.083e+06 9.029e+05 2.377e+39 9.484e-01  8.577e-03 5.981e+27 5.738e+26 1.833e+25 
5.976e+27 5.976e+26 7.124e+08 3.629e+08 4.500e+01 1.174e+06 9.029e+05 2.377e+39 9.484e-01  3.525e-01 6.187e+27 2.558e+26 1.307e+26 
1.195e+27 5.973e+26 4.490e+08 3.636e+08 3.000e+01 8.137e+05 5.424e+05 2.293e+38 9.753e-01  2.405e-01 1.338e+27 4.167e+26 3.661e+25 
5.976e+27 5.976e+26 7.124e+08 3.629e+08 5.250e+01 1.038e+06 9.029e+05 2.377e+39 9.484e-01  3.032e-01 6.157e+27 3.930e+26 2.308e+25 
5.976e+27 5.976e+26 7.124e+08 3.629e+08 2.250e+01 2.709e+06 9.029e+05 2.377e+39 9.484e-01 -6.473e-01 5.589e+27 0.000e+00 9.841e+26 
1.195e+27 5.973e+26 4.490e+08 3.636e+08 4.500e+01 5.967e+05 5.424e+05 2.293e+38 9.753e-01  9.505e-01 1.762e+27 7.246e+24 2.201e+25 
2.987e+27 5.975e+26 5.817e+08 3.636e+08 3.750e+01 2.845e+06 7.113e+05 8.108e+38 9.538e-01 -3.976e-01 2.750e+27 0.000e+00 8.346e+26 
5.976e+27 5.976e+26 7.124e+08 3.629e+08 6.000e+01 2.257e+06 9.029e+05 2.377e+39 9.484e-01 -7.729e-03 5.971e+27 5.299e+26 7.197e+25 
5.976e+27 5.976e+26 7.124e+08 3.629e+08 8.250e+01 1.083e+06 9.029e+05 2.377e+39 9.484e-01  1.292e-02 5.984e+27 5.737e+26 1.588e+25 
2.987e+27 5.975e+26 5.817e+08 3.636e+08 3.750e+01 1.138e+06 7.113e+05 8.108e+38 9.538e-01  2.254e-01 3.122e+27 2.885e+26 1.739e+26 
5.976e+27 5.976e+26 7.124e+08 3.629e+08 2.250e+01 1.806e+06 9.029e+05 2.377e+39 9.484e-01  2.325e-01 6.115e+27 0.000e+00 4.583e+26 
1.195e+27 5.973e+26 4.490e+08 3.636e+08 6.000e+01 5.424e+05 5.424e+05 2.293e+38 9.753e-01  9.324e-01 1.752e+27 2.894e+25 1.113e+25 
5.976e+27 5.976e+26 7.124e+08 3.629e+08 3.000e+01 2.709e+06 9.029e+05 2.377e+39 9.484e-01 -4.495e-01 5.707e+27 0.000e+00 8.659e+26 
1.195e+27 5.973e+26 4.490e+08 3.636e+08 7.500e+01 6.509e+05 5.424e+05 2.293e+38 9.753e-01  1.023e-02 1.201e+27 5.902e+26 7.129e+23 
2.987e+27 5.975e+26 5.817e+08 3.636e+08 4.500e+01 7.113e+05 7.113e+05 8.108e+38 9.538e-01  9.735e-01 3.569e+27 0.000e+00 1.541e+25 
1.195e+27 5.973e+26 4.490e+08 3.636e+08 1.000e-01 1.085e+06 5.424e+05 2.293e+38 9.753e-01  4.669e-01 1.474e+27 2.905e+23 3.178e+26 
1.195e+27 5.973e+26 4.490e+08 3.636e+08 3.750e+01 1.627e+06 5.424e+05 2.293e+38 9.753e-01 -2.148e-01 1.066e+27 2.893e+26 4.361e+26 
2.987e+27 5.975e+26 5.817e+08 3.636e+08 6.000e+01 7.824e+05 7.113e+05 8.108e+38 9.538e-01  9.895e-02 3.046e+27 5.371e+26 7.942e+23 
1.195e+27 5.973e+26 4.490e+08 3.636e+08 7.500e+01 1.899e+06 5.424e+05 2.293e+38 9.753e-01 -2.360e-03 1.193e+27 5.941e+26 4.344e+24 
2.987e+27 5.975e+26 5.817e+08 3.636e+08 2.250e+01 9.958e+05 7.113e+05 8.108e+38 9.538e-01  7.656e-01 3.445e+27 3.943e+24 1.357e+26 
5.976e+27 5.976e+26 7.124e+08 3.629e+08 6.000e+01 1.264e+06 9.029e+05 2.377e+39 9.484e-01  6.696e-02 6.016e+27 5.225e+26 3.476e+25 
1.195e+27 5.973e+26 4.490e+08 3.636e+08 4.500e+01 1.085e+06 5.424e+05 2.293e+38 9.753e-01 -1.777e-02 1.184e+27 5.244e+26 8.322e+25 
1.195e+27 5.973e+26 4.490e+08 3.636e+08 1.500e+01 1.899e+06 5.424e+05 2.293e+38 9.753e-01 -1.547e+00 2.709e+26 5.507e+24 1.515e+27 
2.987e+27 5.975e+26 5.817e+08 3.636e+08 3.000e+01 2.489e+06 7.113e+05 8.108e+38 9.538e-01 -5.035e-01 2.687e+27 0.000e+00 8.979e+26 
5.976e+27 5.976e+26 7.124e+08 3.629e+08 6.000e+01 9.480e+05 9.029e+05 2.377e+39 9.484e-01  9.826e-01 6.563e+27 0.000e+00 1.007e+25 
5.976e+27 5.976e+26 7.124e+08 3.629e+08 8.950e+01 9.480e+05 9.029e+05 2.377e+39 9.484e-01  1.283e-01 6.053e+27 5.165e+26 4.081e+24 
2.987e+27 5.975e+26 5.817e+08 3.636e+08 2.250e+01 1.778e+06 7.113e+05 8.108e+38 9.538e-01 -1.052e-01 2.925e+27 0.000e+00 6.599e+26 
5.976e+27 5.976e+26 7.124e+08 3.629e+08 3.750e+01 1.174e+06 9.029e+05 2.377e+39 9.484e-01  5.486e-01 6.304e+27 7.811e+25 1.913e+26 
5.976e+27 5.976e+26 7.124e+08 3.629e+08 7.500e+01 3.612e+06 9.029e+05 2.377e+39 9.484e-01 -2.944e-03 5.974e+27 5.909e+26 8.123e+24 
2.987e+27 5.975e+26 5.817e+08 3.636e+08 3.000e+01 8.535e+05 7.113e+05 8.108e+38 9.538e-01  8.918e-01 3.520e+27 6.421e+23 6.359e+25 
5.976e+27 5.976e+26 7.124e+08 3.629e+08 5.250e+01 1.174e+06 9.029e+05 2.377e+39 9.484e-01  1.826e-01 6.085e+27 4.296e+26 5.851e+25 
2.987e+27 5.975e+26 5.817e+08 3.636e+08 6.000e+01 1.423e+06 7.113e+05 8.108e+38 9.538e-01  5.441e-03 2.991e+27 5.701e+26 2.368e+25 
5.976e+27 5.976e+26 7.124e+08 3.629e+08 4.500e+01 1.038e+06 9.029e+05 2.377e+39 9.484e-01  5.180e-01 6.286e+27 2.408e+26 4.687e+25 
2.987e+27 5.975e+26 5.817e+08 3.636e+08 2.250e+01 2.489e+06 7.113e+05 8.108e+38 9.538e-01 -8.493e-01 2.480e+27 0.000e+00 1.104e+27 
1.195e+27 5.973e+26 4.490e+08 3.636e+08 5.250e+01 5.967e+05 5.424e+05 2.293e+38 9.753e-01  9.873e-01 1.784e+27 0.000e+00 7.265e+24 
1.195e+27 5.973e+26 4.490e+08 3.636e+08 7.500e+01 7.594e+05 5.424e+05 2.293e+38 9.753e-01  4.579e-03 1.197e+27 5.925e+26 1.805e+24 
2.987e+27 5.975e+26 5.817e+08 3.636e+08 6.000e+01 2.134e+06 7.113e+05 8.108e+38 9.538e-01 -1.254e-02 2.980e+27 5.646e+26 3.994e+25 
1.195e+27 5.973e+26 4.490e+08 3.636e+08 3.750e+01 5.967e+05 5.424e+05 2.293e+38 9.753e-01  9.559e-01 1.766e+27 6.233e+24 1.975e+25 
5.976e+27 5.976e+26 7.124e+08 3.629e+08 8.250e+01 9.480e+05 9.029e+05 2.377e+39 9.484e-01  7.686e-02 6.022e+27 5.458e+26 5.480e+24 
2.987e+27 5.975e+26 5.817e+08 3.636e+08 4.500e+01 2.845e+06 7.113e+05 8.108e+38 9.538e-01 -1.931e-01 2.872e+27 1.507e+26 5.617e+26 
2.987e+27 5.975e+26 5.817e+08 3.636e+08 3.000e+01 1.778e+06 7.113e+05 8.108e+38 9.538e-01 -1.053e-01 2.924e+27 0.000e+00 6.600e+26 
1.195e+27 5.973e+26 4.490e+08 3.636e+08 7.500e+01 5.696e+05 5.424e+05 2.293e+38 9.753e-01  9.979e-01 1.791e+27 0.000e+00 8.893e+23 
1.195e+27 5.973e+26 4.490e+08 3.636e+08 4.500e+01 9.221e+05 5.424e+05 2.293e+38 9.753e-01  1.939e-02 1.206e+27 5.369e+26 4.851e+25 
2.987e+27 5.975e+26 5.817e+08 3.636e+08 5.250e+01 7.113e+05 7.113e+05 8.108e+38 9.538e-01  8.791e-01 3.513e+27 2.509e+25 4.675e+25 
1.195e+27 5.973e+26 4.490e+08 3.636e+08 1.500e+01 1.356e+06 5.424e+05 2.293e+38 9.753e-01 -3.327e-01 9.959e+26 3.670e+25 7.591e+26 
2.987e+27 5.975e+26 5.817e+08 3.636e+08 3.750e+01 7.113e+05 7.113e+05 8.108e+38 9.538e-01  9.730e-01 3.569e+27 0.000e+00 1.570e+25 
5.976e+27 5.976e+26 7.124e+08 3.629e+08 1.500e+01 9.029e+05 9.029e+05 2.377e+39 9.484e-01  9.548e-01 6.547e+27 0.000e+00 2.665e+25 
1.195e+27 5.973e+26 4.490e+08 3.636e+08 6.000e+01 2.170e+06 5.424e+05 2.293e+38 9.753e-01 -3.368e-02 1.175e+27 5.636e+26 5.357e+25 
1.195e+27 5.973e+26 4.490e+08 3.636e+08 4.500e+01 1.627e+06 5.424e+05 2.293e+38 9.753e-01 -1.113e-01 1.128e+27 4.608e+26 2.027e+26 
5.976e+27 5.976e+26 7.124e+08 3.629e+08 4.500e+01 2.257e+06 9.029e+05 2.377e+39 9.484e-01 -6.923e-02 5.935e+27 3.363e+25 6.050e+26 
1.195e+27 5.973e+26 4.490e+08 3.636e+08 6.000e+01 5.967e+05 5.424e+05 2.293e+38 9.753e-01  9.985e-01 1.791e+27 0.000e+00 5.565e+23 
2.987e+27 5.975e+26 5.817e+08 3.636e+08 3.750e+01 2.134e+06 7.113e+05 8.108e+38 9.538e-01 -1.869e-01 2.876e+27 1.407e+24 7.073e+26 
5.976e+27 5.976e+26 7.124e+08 3.629e+08 1.500e+01 1.535e+06 9.029e+05 2.377e+39 9.484e-01  6.039e-01 6.337e+27 0.000e+00 2.364e+26 
1.195e+27 5.973e+26 4.490e+08 3.636e+08 2.250e+01 7.594e+05 5.424e+05 2.293e+38 9.753e-01  9.145e-01 1.741e+27 4.211e+23 5.034e+25 
2.987e+27 5.975e+26 5.817e+08 3.636e+08 7.500e+01 2.489e+06 7.113e+05 8.108e+38 9.538e-01 -7.695e-04 2.987e+27 5.954e+26 2.075e+24 
2.987e+27 5.975e+26 5.817e+08 3.636e+08 7.500e+01 8.535e+05 7.113e+05 8.108e+38 9.538e-01  1.696e-02 2.997e+27 5.842e+26 2.677e+24 
1.195e+27 5.973e+26 4.490e+08 3.636e+08 4.500e+01 5.424e+05 5.424e+05 2.293e+38 9.753e-01  9.825e-01 1.782e+27 0.000e+00 1.010e+25 
5.976e+27 5.976e+26 7.124e+08 3.629e+08 3.000e+01 1.445e+06 9.029e+05 2.377e+39 9.484e-01  4.223e-01 6.228e+27 0.000e+00 3.449e+26 
2.987e+27 5.975e+26 5.817e+08 3.636e+08 1.000e-01 1.423e+06 7.113e+05 8.108e+38 9.538e-01  4.339e-01 3.247e+27 0.000e+00 3.378e+26 
5.976e+27 5.976e+26 7.124e+08 3.629e+08 8.250e+01 1.174e+06 9.029e+05 2.377e+39 9.484e-01  4.519e-03 5.979e+27 5.873e+26 7.213e+24 
1.195e+27 5.973e+26 4.490e+08 3.636e+08 8.950e+01 5.967e+05 5.424e+05 2.293e+38 9.753e-01  1.849e-02 1.206e+27 5.858e+26 1.730e+23 
5.976e+27 5.976e+26 7.124e+08 3.629e+08 1.000e-01 1.264e+06 9.029e+05 2.377e+39 9.484e-01  8.918e-01 6.509e+27 0.000e+00 6.433e+25 
1.195e+27 5.973e+26 4.490e+08 3.636e+08 3.750e+01 2.170e+06 5.424e+05 2.293e+38 9.753e-01 -4.213e-01 9.430e+26 9.169e+25 7.570e+26 
1.195e+27 5.973e+26 4.490e+08 3.636e+08 7.500e+01 7.052e+05 5.424e+05 2.293e+38 9.753e-01  6.913e-03 1.199e+27 5.917e+26 1.224e+24 
1.195e+27 5.973e+26 4.490e+08 3.636e+08 3.750e+01 8.679e+05 5.424e+05 2.293e+38 9.753e-01  6.940e-02 1.236e+27 4.976e+26 5.793e+25 
2.987e+27 5.975e+26 5.817e+08 3.636e+08 8.250e+01 7.113e+05 7.113e+05 8.108e+38 9.538e-01  9.958e-01 3.582e+27 0.000e+00 2.100e+24 
5.976e+27 5.976e+26 7.124e+08 3.629e+08 3.750e+01 1.264e+06 9.029e+05 2.377e+39 9.484e-01  4.475e-01 6.243e+27 5.570e+25 2.741e+26 
2.987e+27 5.975e+26 5.817e+08 3.636e+08 3.000e+01 1.067e+06 7.113e+05 8.108e+38 9.538e-01  4.810e-01 3.275e+27 6.366e+25 2.460e+26 
5.976e+27 5.976e+26 7.124e+08 3.629e+08 7.500e+01 9.932e+05 9.029e+05 2.377e+39 9.484e-01  5.033e-02 6.006e+27 5.533e+26 1.391e+25 
2.987e+27 5.975e+26 5.817e+08 3.636e+08 1.500e+01 9.958e+05 7.113e+05 8.108e+38 9.538e-01  8.494e-01 3.495e+27 0.000e+00 8.957e+25 
5.976e+27 5.976e+26 7.124e+08 3.629e+08 8.950e+01 1.174e+06 9.029e+05 2.377e+39 9.484e-01  9.806e-04 5.977e+27 5.887e+26 7.932e+24 
1.195e+27 5.973e+26 4.490e+08 3.636e+08 8.250e+01 5.967e+05 5.424e+05 2.293e+38 9.753e-01  1.939e-02 1.206e+27 5.849e+26 5.676e+23 
5.976e+27 5.976e+26 7.124e+08 3.629e+08 4.500e+01 1.083e+06 9.029e+05 2.377e+39 9.484e-01  4.659e-01 6.254e+27 2.614e+26 5.740e+25 
5.976e+27 5.976e+26 7.124e+08 3.629e+08 1.500e+01 1.806e+06 9.029e+05 2.377e+39 9.484e-01  3.602e-01 6.191e+27 0.000e+00 3.820e+26 
5.976e+27 5.976e+26 7.124e+08 3.629e+08 5.250e+01 9.480e+05 9.029e+05 2.377e+39 9.484e-01  9.762e-01 6.559e+27 0.000e+00 1.388e+25 
2.987e+27 5.975e+26 5.817e+08 3.636e+08 1.000e-01 2.134e+06 7.113e+05 8.108e+38 9.538e-01 -9.560e-01 2.416e+27 0.000e+00 1.168e+27 
1.195e+27 5.973e+26 4.490e+08 3.636e+08 3.000e+01 7.594e+05 5.424e+05 2.293e+38 9.753e-01  9.620e-01 1.769e+27 0.000e+00 2.237e+25 
2.987e+27 5.975e+26 5.817e+08 3.636e+08 1.000e-01 1.209e+06 7.113e+05 8.108e+38 9.538e-01  7.330e-01 3.425e+27 0.000e+00 1.591e+26 
5.976e+27 5.976e+26 7.124e+08 3.629e+08 2.250e+01 1.445e+06 9.029e+05 2.377e+39 9.484e-01  5.643e-01 6.313e+27 0.000e+00 2.600e+26 
2.987e+27 5.975e+26 5.817e+08 3.636e+08 3.750e+01 1.423e+06 7.113e+05 8.108e+38 9.538e-01  6.039e-02 3.023e+27 1.969e+26 3.641e+26 
5.976e+27 5.976e+26 7.124e+08 3.629e+08 4.500e+01 3.160e+06 9.029e+05 2.377e+39 9.484e-01 -2.286e-01 5.839e+27 0.000e+00 7.339e+26 
2.987e+27 5.975e+26 5.817e+08 3.636e+08 7.500e+01 1.778e+06 7.113e+05 8.108e+38 9.538e-01 -1.737e-03 2.986e+27 5.963e+26 1.793e+24 
