# Supplementary material for: Gravity-dominated Collisions: A Model for the Largest Remnant Masses with Treatment for “Hit and Run” and Density Stratification
Source: Astrophys J. Author manuscript; Available in PMC 2021 May 5. (PMC8097937; doi:10.3847/1538-4357/ab528d)
Supplement: Full-length version of Table 5 [file NIHMS1690526-supplement-Full-length_version_of_Table_5.txt]

Title: Gravity-dominated collisions: A model for largest remnants masses 
       with treatment for `hit and run' and density stratification 
Authors: Gabriel T.S.J., Jackson A.P., Asphaug E., Reufer A., Jutzi M., Benz W. 
Table: Largest remnant masses from SPH simulations of H2O-SiO2-Fe bodies 
================================================================================
Byte-by-byte Description of file: apjab528dt5_mrt.txt
--------------------------------------------------------------------------------
   Bytes Format Units Label  Explanations
--------------------------------------------------------------------------------
   1-  9 E9.3   g     Mtar       Target mass, grams
  11- 19 E9.3   g     Mimp       Impactor mass, grams
  21- 29 E9.3   cm    Rtar       Target radius, centimeters
  31- 39 E9.3   cm    Rimp       Impactor radius, centimeters
  41- 49 E9.3   deg   Theta-imp  Impact Angle, degrees
  51- 59 E9.3   cm/s  vimp       Impact velocity, cm/s
  61- 69 E9.3   cm/s  vesc       Escape Velocity, cm/s
  71- 79 E9.3   10-7J Ugnum      Numerical Mutual Gravitational Binding Energy, ergs
  81- 89 E9.3   ---   {Lambda}   Ratio, analytical to numerical gravitational binding energy
  91-100 E10.3  ---   {eta}      Accretion Efficiency parameter
 102-110 E9.3   g     MLR        Largest Remnant Mass, grams
 112-120 E9.3   g     M2LR       2nd Largest Remnant Mass, grams
 122-130 E9.3   g     Mesc       Escaping Mass, grams
--------------------------------------------------------------------------------
5.978e+26 1.196e+26 4.120e+08 2.519e+08 4.500e+01 1.139e+06 3.795e+05 4.992e+37 8.639e-01 -1.246e-01 5.829e+26 7.629e+25 5.831e+25 
5.974e+25 1.195e+25 2.022e+08 1.205e+08 5.250e+01 2.238e+05 1.721e+05 1.019e+36 8.652e-01  8.246e-02 6.072e+25 1.053e+25 3.879e+23 
5.978e+26 1.196e+26 4.120e+08 2.519e+08 6.000e+01 1.518e+06 3.795e+05 4.992e+37 8.639e-01 -4.502e-02 5.924e+26 1.056e+26 1.945e+25 
5.974e+25 1.195e+25 2.022e+08 1.205e+08 4.500e+01 1.980e+05 1.721e+05 1.019e+36 8.652e-01  8.675e-01 7.010e+25 0.000e+00 1.540e+24 
5.974e+25 1.195e+25 2.022e+08 1.205e+08 8.950e+01 1.807e+05 1.721e+05 1.019e+36 8.652e-01  6.521e-02 6.052e+25 1.112e+25 7.928e+21 
5.974e+25 1.195e+25 2.022e+08 1.205e+08 3.750e+01 2.238e+05 1.721e+05 1.019e+36 8.652e-01  8.304e-01 6.966e+25 0.000e+00 1.984e+24 
5.974e+25 1.195e+25 2.022e+08 1.205e+08 7.500e+01 6.886e+05 1.721e+05 1.019e+36 8.652e-01 -5.744e-03 5.967e+25 1.164e+25 3.292e+23 
5.974e+25 1.195e+25 2.022e+08 1.205e+08 6.000e+01 1.807e+05 1.721e+05 1.019e+36 8.652e-01  9.608e-01 7.122e+25 0.000e+00 4.258e+23 
5.978e+26 1.196e+26 4.120e+08 2.519e+08 1.500e+01 9.488e+05 3.795e+05 4.992e+37 8.639e-01 -1.930e-01 5.747e+26 0.000e+00 1.428e+26 
5.978e+26 1.196e+26 4.120e+08 2.519e+08 7.500e+01 3.985e+05 3.795e+05 4.992e+37 8.639e-01  9.796e-01 7.149e+26 0.000e+00 2.577e+24 
5.986e+27 1.197e+27 8.024e+08 5.071e+08 3.750e+01 3.418e+06 8.546e+05 2.620e+39 8.388e-01 -3.811e-01 5.530e+27 2.822e+26 1.369e+27 
5.986e+27 1.197e+27 8.024e+08 5.071e+08 7.500e+01 1.111e+06 8.546e+05 2.620e+39 8.388e-01  1.217e-02 6.001e+27 1.170e+27 1.035e+25 
5.978e+26 1.196e+26 4.120e+08 2.519e+08 4.500e+01 6.452e+05 3.795e+05 4.992e+37 8.639e-01  2.482e-02 6.008e+26 8.928e+25 2.745e+25 
5.986e+27 1.197e+27 8.024e+08 5.071e+08 2.250e+01 1.196e+06 8.546e+05 2.620e+39 8.388e-01  7.486e-01 6.882e+27 0.000e+00 2.983e+26 
5.986e+27 1.197e+27 8.024e+08 5.071e+08 6.000e+01 9.401e+05 8.546e+05 2.620e+39 8.388e-01  8.011e-02 6.082e+27 1.085e+27 1.385e+25 
5.974e+25 1.195e+25 2.022e+08 1.205e+08 6.000e+01 2.410e+05 1.721e+05 1.019e+36 8.652e-01  4.088e-02 6.023e+25 1.117e+25 2.480e+23 
5.978e+26 1.196e+26 4.120e+08 2.519e+08 3.750e+01 4.175e+05 3.795e+05 4.992e+37 8.639e-01  9.088e-01 7.065e+26 0.000e+00 1.104e+25 
5.986e+27 1.197e+27 8.024e+08 5.071e+08 8.950e+01 9.401e+05 8.546e+05 2.620e+39 8.388e-01  3.140e-02 6.024e+27 1.152e+27 4.594e+24 
5.978e+26 1.196e+26 4.120e+08 2.519e+08 7.500e+01 5.313e+05 3.795e+05 4.992e+37 8.639e-01  1.340e-02 5.994e+26 1.172e+26 8.868e+23 
5.986e+27 1.197e+27 8.024e+08 5.071e+08 4.500e+01 8.546e+05 8.546e+05 2.620e+39 8.388e-01  9.480e-01 7.121e+27 0.000e+00 5.963e+25 
5.978e+26 1.196e+26 4.120e+08 2.519e+08 5.250e+01 4.175e+05 3.795e+05 4.992e+37 8.639e-01  9.842e-01 7.155e+26 0.000e+00 2.021e+24 
5.986e+27 1.197e+27 8.024e+08 5.071e+08 3.000e+01 1.196e+06 8.546e+05 2.620e+39 8.388e-01  6.889e-01 6.811e+27 0.000e+00 3.698e+26 
5.986e+27 1.197e+27 8.024e+08 5.071e+08 8.250e+01 9.401e+05 8.546e+05 2.620e+39 8.388e-01  3.194e-02 6.024e+27 1.152e+27 3.899e+24 
5.974e+25 1.195e+25 2.022e+08 1.205e+08 1.500e+01 1.721e+05 1.721e+05 1.019e+36 8.652e-01  9.761e-01 7.140e+25 0.000e+00 2.435e+23 
5.978e+26 1.196e+26 4.120e+08 2.519e+08 1.500e+01 1.328e+06 3.795e+05 4.992e+37 8.639e-01 -1.441e+00 4.256e+26 2.007e+25 2.719e+26 
5.986e+27 1.197e+27 8.024e+08 5.071e+08 1.000e-01 3.418e+06 8.546e+05 2.620e+39 8.388e-01 -3.123e+00 2.247e+27 0.000e+00 4.934e+27 
5.974e+25 1.195e+25 2.022e+08 1.205e+08 8.250e+01 1.807e+05 1.721e+05 1.019e+36 8.652e-01  9.928e-01 7.160e+25 0.000e+00 4.324e+22 
5.978e+26 1.196e+26 4.120e+08 2.519e+08 4.500e+01 7.590e+05 3.795e+05 4.992e+37 8.639e-01 -3.036e-02 5.942e+26 8.691e+25 3.641e+25 
5.978e+26 1.196e+26 4.120e+08 2.519e+08 3.000e+01 5.313e+05 3.795e+05 4.992e+37 8.639e-01  7.167e-01 6.835e+26 0.000e+00 3.400e+25 
5.974e+25 1.195e+25 2.022e+08 1.205e+08 1.000e-01 2.410e+05 1.721e+05 1.019e+36 8.652e-01  8.612e-01 7.003e+25 0.000e+00 1.616e+24 
5.978e+26 1.196e+26 4.120e+08 2.519e+08 8.250e+01 4.175e+05 3.795e+05 4.992e+37 8.639e-01  3.161e-02 6.016e+26 1.157e+26 1.935e+23 
5.978e+26 1.196e+26 4.120e+08 2.519e+08 1.000e-01 1.518e+06 3.795e+05 4.992e+37 8.639e-01 -2.602e+00 2.867e+26 0.000e+00 4.308e+26 
5.974e+25 1.195e+25 2.022e+08 1.205e+08 1.500e+01 5.164e+05 1.721e+05 1.019e+36 8.652e-01 -9.679e-01 4.817e+25 4.965e+24 1.851e+25 
5.986e+27 1.197e+27 8.024e+08 5.071e+08 4.500e+01 1.709e+06 8.546e+05 2.620e+39 8.388e-01 -2.193e-02 5.960e+27 8.955e+26 3.253e+26 
5.974e+25 1.195e+25 2.022e+08 1.205e+08 8.250e+01 2.238e+05 1.721e+05 1.019e+36 8.652e-01  1.040e-02 5.986e+25 1.174e+25 3.625e+22 
5.974e+25 1.195e+25 2.022e+08 1.205e+08 3.000e+01 6.886e+05 1.721e+05 1.019e+36 8.652e-01 -7.420e-01 5.087e+25 3.952e+24 1.682e+25 
5.974e+25 1.195e+25 2.022e+08 1.205e+08 3.000e+01 2.754e+05 1.721e+05 1.019e+36 8.652e-01  6.218e-01 6.717e+25 0.000e+00 4.477e+24 
5.986e+27 1.197e+27 8.024e+08 5.071e+08 1.500e+01 2.991e+06 8.546e+05 2.620e+39 8.388e-01 -1.546e+00 4.135e+27 0.000e+00 3.046e+27 
5.974e+25 1.195e+25 2.022e+08 1.205e+08 4.500e+01 4.304e+05 1.721e+05 1.019e+36 8.652e-01 -8.977e-02 5.867e+25 7.951e+24 5.027e+24 
5.974e+25 1.195e+25 2.022e+08 1.205e+08 1.500e+01 2.926e+05 1.721e+05 1.019e+36 8.652e-01  6.912e-01 6.800e+25 0.000e+00 3.647e+24 
5.974e+25 1.195e+25 2.022e+08 1.205e+08 2.250e+01 6.886e+05 1.721e+05 1.019e+36 8.652e-01 -1.162e+00 4.586e+25 2.548e+24 2.324e+25 
5.978e+26 1.196e+26 4.120e+08 2.519e+08 3.750e+01 6.072e+05 3.795e+05 4.992e+37 8.639e-01  3.066e-02 6.015e+26 8.179e+25 3.424e+25 
5.974e+25 1.195e+25 2.022e+08 1.205e+08 6.000e+01 2.238e+05 1.721e+05 1.019e+36 8.652e-01  4.999e-02 6.034e+25 1.115e+25 1.557e+23 
5.986e+27 1.197e+27 8.024e+08 5.071e+08 7.500e+01 8.973e+05 8.546e+05 2.620e+39 8.388e-01  7.139e-02 6.072e+27 1.104e+27 4.792e+24 
5.978e+26 1.196e+26 4.120e+08 2.519e+08 7.500e+01 4.934e+05 3.795e+05 4.992e+37 8.639e-01  1.783e-02 5.999e+26 1.168e+26 7.615e+23 
5.986e+27 1.197e+27 8.024e+08 5.071e+08 4.500e+01 1.453e+06 8.546e+05 2.620e+39 8.388e-01  1.896e-02 6.009e+27 9.081e+26 2.638e+26 
5.978e+26 1.196e+26 4.120e+08 2.519e+08 3.750e+01 1.518e+06 3.795e+05 4.992e+37 8.639e-01 -4.139e-01 5.483e+26 2.659e+25 1.426e+26 
5.974e+25 1.195e+25 2.022e+08 1.205e+08 2.250e+01 2.754e+05 1.721e+05 1.019e+36 8.652e-01  6.889e-01 6.797e+25 0.000e+00 3.675e+24 
5.974e+25 1.195e+25 2.022e+08 1.205e+08 4.500e+01 6.025e+05 1.721e+05 1.019e+36 8.652e-01 -1.865e-01 5.751e+25 6.469e+24 7.664e+24 
5.986e+27 1.197e+27 8.024e+08 5.071e+08 1.500e+01 2.137e+06 8.546e+05 2.620e+39 8.388e-01 -3.946e-01 5.514e+27 0.000e+00 1.667e+27 
5.974e+25 1.195e+25 2.022e+08 1.205e+08 4.500e+01 2.066e+05 1.721e+05 1.019e+36 8.652e-01  8.875e-01 7.034e+25 0.000e+00 1.302e+24 
5.986e+27 1.197e+27 8.024e+08 5.071e+08 6.000e+01 3.418e+06 8.546e+05 2.620e+39 8.388e-01 -2.758e-02 5.953e+27 1.082e+27 1.451e+26 
5.986e+27 1.197e+27 8.024e+08 5.071e+08 4.500e+01 2.564e+06 8.546e+05 2.620e+39 8.388e-01 -9.997e-02 5.866e+27 7.845e+26 5.298e+26 
5.974e+25 1.195e+25 2.022e+08 1.205e+08 1.500e+01 3.443e+05 1.721e+05 1.019e+36 8.652e-01  4.324e-01 6.490e+25 0.000e+00 6.740e+24 
5.974e+25 1.195e+25 2.022e+08 1.205e+08 5.250e+01 1.807e+05 1.721e+05 1.019e+36 8.652e-01  9.457e-01 7.104e+25 0.000e+00 6.063e+23 
5.974e+25 1.195e+25 2.022e+08 1.205e+08 8.950e+01 2.238e+05 1.721e+05 1.019e+36 8.652e-01  7.789e-03 5.983e+25 1.178e+25 3.649e+22 
5.986e+27 1.197e+27 8.024e+08 5.071e+08 3.750e+01 9.401e+05 8.546e+05 2.620e+39 8.388e-01  8.881e-01 7.049e+27 0.000e+00 1.314e+26 
5.978e+26 1.196e+26 4.120e+08 2.519e+08 8.950e+01 4.175e+05 3.795e+05 4.992e+37 8.639e-01  2.887e-02 6.013e+26 1.158e+26 4.313e+23 
5.986e+27 1.197e+27 8.024e+08 5.071e+08 5.250e+01 9.401e+05 8.546e+05 2.620e+39 8.388e-01  9.724e-01 7.150e+27 0.000e+00 3.044e+25 
5.986e+27 1.197e+27 8.024e+08 5.071e+08 7.500e+01 1.196e+06 8.546e+05 2.620e+39 8.388e-01  6.301e-03 5.994e+27 1.175e+27 1.241e+25 
5.978e+26 1.196e+26 4.120e+08 2.519e+08 4.500e+01 3.795e+05 3.795e+05 4.992e+37 8.639e-01  9.687e-01 7.136e+26 0.000e+00 3.874e+24 
5.978e+26 1.196e+26 4.120e+08 2.519e+08 2.250e+01 5.313e+05 3.795e+05 4.992e+37 8.639e-01  7.892e-01 6.922e+26 0.000e+00 2.534e+25 
5.974e+25 1.195e+25 2.022e+08 1.205e+08 7.500e+01 1.894e+05 1.721e+05 1.019e+36 8.652e-01  3.001e-02 6.010e+25 1.150e+25 4.307e+22 
5.978e+26 1.196e+26 4.120e+08 2.519e+08 6.000e+01 4.175e+05 3.795e+05 4.992e+37 8.639e-01  8.247e-02 6.077e+26 1.091e+26 6.988e+23 
5.974e+25 1.195e+25 2.022e+08 1.205e+08 3.750e+01 2.410e+05 1.721e+05 1.019e+36 8.652e-01  7.716e-01 6.896e+25 0.000e+00 2.686e+24 
5.986e+27 1.197e+27 8.024e+08 5.071e+08 1.500e+01 1.196e+06 8.546e+05 2.620e+39 8.388e-01  8.141e-01 6.961e+27 0.000e+00 2.200e+26 
5.978e+26 1.196e+26 4.120e+08 2.519e+08 1.000e-01 3.795e+05 3.795e+05 4.992e+37 8.639e-01  9.504e-01 7.114e+26 0.000e+00 6.070e+24 
5.974e+25 1.195e+25 2.022e+08 1.205e+08 3.000e+01 1.721e+05 1.721e+05 1.019e+36 8.652e-01  9.711e-01 7.134e+25 0.000e+00 3.026e+23 
5.986e+27 1.197e+27 8.024e+08 5.071e+08 3.000e+01 1.282e+06 8.546e+05 2.620e+39 8.388e-01  5.813e-01 6.682e+27 0.000e+00 4.987e+26 
5.974e+25 1.195e+25 2.022e+08 1.205e+08 8.900e+01 1.721e+05 1.721e+05 1.019e+36 8.652e-01  9.033e-01 7.053e+25 0.000e+00 1.113e+24 
5.986e+27 1.197e+27 8.024e+08 5.071e+08 8.250e+01 8.546e+05 8.546e+05 2.620e+39 8.388e-01  9.732e-01 7.151e+27 0.000e+00 2.943e+25 
5.986e+27 1.197e+27 8.024e+08 5.071e+08 7.500e+01 2.137e+06 8.546e+05 2.620e+39 8.388e-01 -1.414e-03 5.984e+27 1.185e+27 1.165e+25 
5.974e+25 1.195e+25 2.022e+08 1.205e+08 8.250e+01 1.980e+05 1.721e+05 1.019e+36 8.652e-01  1.572e-02 5.993e+25 1.165e+25 6.575e+22 
5.974e+25 1.195e+25 2.022e+08 1.205e+08 1.000e-01 6.025e+05 1.721e+05 1.019e+36 8.652e-01 -9.403e-01 4.850e+25 0.000e+00 2.314e+25 
5.974e+25 1.195e+25 2.022e+08 1.205e+08 2.250e+01 3.099e+05 1.721e+05 1.019e+36 8.652e-01  5.522e-01 6.634e+25 0.000e+00 5.308e+24 
5.986e+27 1.197e+27 8.024e+08 5.071e+08 1.000e-01 1.453e+06 8.546e+05 2.620e+39 8.388e-01  6.119e-01 6.719e+27 0.000e+00 4.620e+26 
5.978e+26 1.196e+26 4.120e+08 2.519e+08 3.000e+01 1.328e+06 3.795e+05 4.992e+37 8.639e-01 -5.445e-01 5.327e+26 3.136e+25 1.534e+26 
5.986e+27 1.197e+27 8.024e+08 5.071e+08 3.750e+01 1.709e+06 8.546e+05 2.620e+39 8.388e-01 -5.590e-02 5.919e+27 6.920e+26 5.695e+26 
5.978e+26 1.196e+26 4.120e+08 2.519e+08 3.000e+01 4.554e+05 3.795e+05 4.992e+37 8.639e-01  8.687e-01 7.017e+26 0.000e+00 1.584e+25 
5.986e+27 1.197e+27 8.024e+08 5.071e+08 1.000e-01 2.564e+06 8.546e+05 2.620e+39 8.388e-01 -1.087e+00 4.684e+27 0.000e+00 2.497e+27 
5.974e+25 1.195e+25 2.022e+08 1.205e+08 3.750e+01 4.304e+05 1.721e+05 1.019e+36 8.652e-01 -1.786e-01 5.760e+25 5.925e+24 8.115e+24 
5.978e+26 1.196e+26 4.120e+08 2.519e+08 6.000e+01 7.590e+05 3.795e+05 4.992e+37 8.639e-01  1.855e-03 5.980e+26 1.113e+26 8.167e+24 
5.974e+25 1.195e+25 2.022e+08 1.205e+08 7.500e+01 3.443e+05 1.721e+05 1.019e+36 8.652e-01  2.269e-03 5.977e+25 1.172e+25 1.588e+23 
5.978e+26 1.196e+26 4.120e+08 2.519e+08 2.250e+01 9.488e+05 3.795e+05 4.992e+37 8.639e-01 -3.997e-01 5.500e+26 4.113e+25 1.264e+26 
5.978e+26 1.196e+26 4.120e+08 2.519e+08 6.000e+01 1.139e+06 3.795e+05 4.992e+37 8.639e-01 -2.752e-02 5.945e+26 1.092e+26 1.381e+25 
5.974e+25 1.195e+25 2.022e+08 1.205e+08 3.750e+01 6.025e+05 1.721e+05 1.019e+36 8.652e-01 -3.527e-01 5.552e+25 4.786e+24 1.133e+25 
5.986e+27 1.197e+27 8.024e+08 5.071e+08 1.000e-01 1.709e+06 8.546e+05 2.620e+39 8.388e-01  2.793e-01 6.320e+27 0.000e+00 8.602e+26 
5.974e+25 1.195e+25 2.022e+08 1.205e+08 6.000e+01 1.980e+05 1.721e+05 1.019e+36 8.652e-01  6.923e-02 6.057e+25 1.103e+25 4.686e+22 
5.978e+26 1.196e+26 4.120e+08 2.519e+08 4.500e+01 1.518e+06 3.795e+05 4.992e+37 8.639e-01 -2.107e-01 5.726e+26 5.739e+25 8.750e+25 
5.978e+26 1.196e+26 4.120e+08 2.519e+08 2.250e+01 1.328e+06 3.795e+05 4.992e+37 8.639e-01 -8.992e-01 4.903e+26 2.227e+25 2.049e+26 
5.974e+25 1.195e+25 2.022e+08 1.205e+08 7.500e+01 5.164e+05 1.721e+05 1.019e+36 8.652e-01 -3.061e-03 5.970e+25 1.170e+25 2.452e+23 
5.986e+27 1.197e+27 8.024e+08 5.071e+08 7.500e+01 1.026e+06 8.546e+05 2.620e+39 8.388e-01  2.117e-02 6.011e+27 1.162e+27 7.538e+24 
5.978e+26 1.196e+26 4.120e+08 2.519e+08 7.500e+01 4.364e+05 3.795e+05 4.992e+37 8.639e-01  2.873e-02 6.012e+26 1.159e+26 3.519e+23 
5.986e+27 1.197e+27 8.024e+08 5.071e+08 7.500e+01 2.991e+06 8.546e+05 2.620e+39 8.388e-01 -1.923e-03 5.984e+27 1.184e+27 1.296e+25 
5.974e+25 1.195e+25 2.022e+08 1.205e+08 5.250e+01 2.066e+05 1.721e+05 1.019e+36 8.652e-01  1.111e-01 6.107e+25 1.047e+25 1.100e+23 
5.974e+25 1.195e+25 2.022e+08 1.205e+08 4.500e+01 1.807e+05 1.721e+05 1.019e+36 8.652e-01  9.648e-01 7.127e+25 0.000e+00 3.776e+23 
5.974e+25 1.195e+25 2.022e+08 1.205e+08 7.500e+01 2.926e+05 1.721e+05 1.019e+36 8.652e-01  6.439e-03 5.982e+25 1.170e+25 1.290e+23 
5.986e+27 1.197e+27 8.024e+08 5.071e+08 3.750e+01 2.564e+06 8.546e+05 2.620e+39 8.388e-01 -2.187e-01 5.724e+27 4.532e+26 1.003e+27 
5.978e+26 1.196e+26 4.120e+08 2.519e+08 3.000e+01 9.488e+05 3.795e+05 4.992e+37 8.639e-01 -2.821e-01 5.641e+26 5.277e+25 1.006e+26 
5.978e+26 1.196e+26 4.120e+08 2.519e+08 6.000e+01 6.452e+05 3.795e+05 4.992e+37 8.639e-01  1.734e-02 5.999e+26 1.117e+26 5.899e+24 
5.974e+25 1.195e+25 2.022e+08 1.205e+08 3.750e+01 2.066e+05 1.721e+05 1.019e+36 8.652e-01  8.441e-01 6.982e+25 0.000e+00 1.820e+24 
5.974e+25 1.195e+25 2.022e+08 1.205e+08 8.950e+01 1.980e+05 1.721e+05 1.019e+36 8.652e-01  1.369e-02 5.990e+25 1.166e+25 7.890e+22 
5.974e+25 1.195e+25 2.022e+08 1.205e+08 1.000e-01 4.304e+05 1.721e+05 1.019e+36 8.652e-01 -4.427e-02 5.921e+25 0.000e+00 1.243e+25 
5.978e+26 1.196e+26 4.120e+08 2.519e+08 3.750e+01 3.795e+05 3.795e+05 4.992e+37 8.639e-01  9.574e-01 7.123e+26 0.000e+00 5.231e+24 
5.986e+27 1.197e+27 8.024e+08 5.071e+08 4.500e+01 9.401e+05 8.546e+05 2.620e+39 8.388e-01  8.471e-01 7.000e+27 0.000e+00 1.805e+26 
5.974e+25 1.195e+25 2.022e+08 1.205e+08 2.250e+01 1.721e+05 1.721e+05 1.019e+36 8.652e-01  9.738e-01 7.137e+25 0.000e+00 2.710e+23 
5.978e+26 1.196e+26 4.120e+08 2.519e+08 5.250e+01 3.795e+05 3.795e+05 4.992e+37 8.639e-01  9.394e-01 7.101e+26 0.000e+00 7.378e+24 
5.974e+25 1.195e+25 2.022e+08 1.205e+08 4.500e+01 2.410e+05 1.721e+05 1.019e+36 8.652e-01  1.071e-01 6.102e+25 9.106e+24 1.519e+24 
5.986e+27 1.197e+27 8.024e+08 5.071e+08 6.000e+01 8.546e+05 8.546e+05 2.620e+39 8.388e-01  8.605e-01 7.016e+27 0.000e+00 1.644e+26 
5.974e+25 1.195e+25 2.022e+08 1.205e+08 4.500e+01 2.238e+05 1.721e+05 1.019e+36 8.652e-01  1.237e-01 6.122e+25 9.139e+24 1.288e+24 
5.974e+25 1.195e+25 2.022e+08 1.205e+08 5.250e+01 1.980e+05 1.721e+05 1.019e+36 8.652e-01  1.293e-01 6.128e+25 1.027e+25 9.537e+22 
5.974e+25 1.195e+25 2.022e+08 1.205e+08 2.250e+01 5.164e+05 1.721e+05 1.019e+36 8.652e-01 -8.369e-01 4.974e+25 3.635e+24 1.827e+25 
5.978e+26 1.196e+26 4.120e+08 2.519e+08 7.500e+01 1.328e+06 3.795e+05 4.992e+37 8.639e-01 -4.703e-03 5.972e+26 1.178e+26 2.457e+24 
5.986e+27 1.197e+27 8.024e+08 5.071e+08 6.000e+01 1.453e+06 8.546e+05 2.620e+39 8.388e-01  1.346e-02 6.002e+27 1.125e+27 5.376e+25 
5.974e+25 1.195e+25 2.022e+08 1.205e+08 8.950e+01 2.066e+05 1.721e+05 1.019e+36 8.652e-01  1.159e-02 5.988e+25 1.173e+25 3.712e+22 
5.974e+25 1.195e+25 2.022e+08 1.205e+08 6.000e+01 6.025e+05 1.721e+05 1.019e+36 8.652e-01 -3.729e-02 5.929e+25 1.056e+25 1.788e+24 
5.986e+27 1.197e+27 8.024e+08 5.071e+08 3.000e+01 2.137e+06 8.546e+05 2.620e+39 8.388e-01 -2.652e-01 5.669e+27 4.374e+26 1.075e+27 
5.978e+26 1.196e+26 4.120e+08 2.519e+08 3.750e+01 1.139e+06 3.795e+05 4.992e+37 8.639e-01 -2.540e-01 5.674e+26 4.734e+25 1.027e+26 
5.978e+26 1.196e+26 4.120e+08 2.519e+08 1.000e-01 7.590e+05 3.795e+05 4.992e+37 8.639e-01  3.067e-01 6.345e+26 0.000e+00 8.303e+25 
5.974e+25 1.195e+25 2.022e+08 1.205e+08 6.000e+01 2.066e+05 1.721e+05 1.019e+36 8.652e-01  6.153e-02 6.047e+25 1.108e+25 8.886e+22 
5.986e+27 1.197e+27 8.024e+08 5.071e+08 4.500e+01 3.418e+06 8.546e+05 2.620e+39 8.388e-01 -1.750e-01 5.777e+27 6.245e+26 7.796e+26 
5.986e+27 1.197e+27 8.024e+08 5.071e+08 6.000e+01 2.564e+06 8.546e+05 2.620e+39 8.388e-01 -1.709e-02 5.966e+27 1.118e+27 9.738e+25 
5.974e+25 1.195e+25 2.022e+08 1.205e+08 3.000e+01 3.443e+05 1.721e+05 1.019e+36 8.652e-01 -8.792e-02 5.869e+25 6.087e+24 6.868e+24 
5.974e+25 1.195e+25 2.022e+08 1.205e+08 2.250e+01 2.926e+05 1.721e+05 1.019e+36 8.652e-01  5.787e-01 6.665e+25 0.000e+00 4.991e+24 
5.978e+26 1.196e+26 4.120e+08 2.519e+08 7.500e+01 4.554e+05 3.795e+05 4.992e+37 8.639e-01  2.341e-02 6.006e+26 1.164e+26 4.819e+23 
5.986e+27 1.197e+27 8.024e+08 5.071e+08 7.500e+01 9.828e+05 8.546e+05 2.620e+39 8.388e-01  2.739e-02 6.019e+27 1.156e+27 5.949e+24 
5.986e+27 1.197e+27 8.024e+08 5.071e+08 2.250e+01 2.991e+06 8.546e+05 2.620e+39 8.388e-01 -9.457e-01 4.854e+27 0.000e+00 2.327e+27 
5.974e+25 1.195e+25 2.022e+08 1.205e+08 7.500e+01 1.721e+05 1.721e+05 1.019e+36 8.652e-01  8.900e-01 7.037e+25 0.000e+00 1.272e+24 
5.974e+25 1.195e+25 2.022e+08 1.205e+08 3.750e+01 2.582e+05 1.721e+05 1.019e+36 8.652e-01  8.120e-02 6.071e+25 8.325e+24 2.610e+24 
5.978e+26 1.196e+26 4.120e+08 2.519e+08 6.000e+01 3.795e+05 3.795e+05 4.992e+37 8.639e-01  8.962e-01 7.049e+26 0.000e+00 1.255e+25 
5.986e+27 1.197e+27 8.024e+08 5.071e+08 3.750e+01 8.546e+05 8.546e+05 2.620e+39 8.388e-01  9.434e-01 7.115e+27 0.000e+00 6.520e+25 
5.986e+27 1.197e+27 8.024e+08 5.071e+08 5.250e+01 8.546e+05 8.546e+05 2.620e+39 8.388e-01  8.929e-01 7.055e+27 0.000e+00 1.256e+26 
5.978e+26 1.196e+26 4.120e+08 2.519e+08 4.500e+01 4.175e+05 3.795e+05 4.992e+37 8.639e-01  9.028e-01 7.057e+26 0.000e+00 1.176e+25 
5.978e+26 1.196e+26 4.120e+08 2.519e+08 3.000e+01 5.693e+05 3.795e+05 4.992e+37 8.639e-01  6.172e-01 6.716e+26 0.000e+00 4.591e+25 
5.978e+26 1.196e+26 4.120e+08 2.519e+08 8.250e+01 3.795e+05 3.795e+05 4.992e+37 8.639e-01  8.813e-01 7.032e+26 0.000e+00 1.432e+25 
5.978e+26 1.196e+26 4.120e+08 2.519e+08 1.500e+01 5.313e+05 3.795e+05 4.992e+37 8.639e-01  8.214e-01 6.960e+26 0.000e+00 2.149e+25 
5.986e+27 1.197e+27 8.024e+08 5.071e+08 1.000e-01 8.546e+05 8.546e+05 2.620e+39 8.388e-01  9.527e-01 7.127e+27 0.000e+00 5.395e+25 
5.974e+25 1.195e+25 2.022e+08 1.205e+08 3.000e+01 5.164e+05 1.721e+05 1.019e+36 8.652e-01 -4.144e-01 5.479e+25 4.874e+24 1.198e+25 
5.986e+27 1.197e+27 8.024e+08 5.071e+08 6.000e+01 1.709e+06 8.546e+05 2.620e+39 8.388e-01  1.917e-03 5.988e+27 1.125e+27 6.770e+25 
5.986e+27 1.197e+27 8.024e+08 5.071e+08 3.000e+01 1.026e+06 8.546e+05 2.620e+39 8.388e-01  8.398e-01 6.991e+27 0.000e+00 1.892e+26 
5.974e+25 1.195e+25 2.022e+08 1.205e+08 1.500e+01 6.886e+05 1.721e+05 1.019e+36 8.652e-01 -1.627e+00 4.029e+25 1.668e+24 2.968e+25 
5.978e+26 1.196e+26 4.120e+08 2.519e+08 1.000e-01 1.139e+06 3.795e+05 4.992e+37 8.639e-01 -7.186e-01 5.119e+26 0.000e+00 2.056e+26 
5.986e+27 1.197e+27 8.024e+08 5.071e+08 2.250e+01 2.137e+06 8.546e+05 2.620e+39 8.388e-01 -4.079e-01 5.498e+27 2.992e+26 1.384e+27 
5.974e+25 1.195e+25 2.022e+08 1.205e+08 8.250e+01 2.066e+05 1.721e+05 1.019e+36 8.652e-01  1.016e-02 5.986e+25 1.170e+25 8.266e+22 
5.978e+26 1.196e+26 4.120e+08 2.519e+08 7.500e+01 9.488e+05 3.795e+05 4.992e+37 8.639e-01 -1.480e-03 5.976e+26 1.180e+26 1.898e+24 
5.974e+25 1.195e+25 2.022e+08 1.205e+08 2.250e+01 3.443e+05 1.721e+05 1.019e+36 8.652e-01  3.964e-01 6.447e+25 0.000e+00 7.170e+24 
5.978e+26 1.196e+26 4.120e+08 2.519e+08 1.000e-01 6.452e+05 3.795e+05 4.992e+37 8.639e-01  6.049e-01 6.701e+26 0.000e+00 4.738e+25 
5.978e+26 1.196e+26 4.120e+08 2.519e+08 3.750e+01 7.590e+05 3.795e+05 4.992e+37 8.639e-01 -7.843e-02 5.884e+26 6.961e+25 5.946e+25 
5.986e+27 1.197e+27 8.024e+08 5.071e+08 3.000e+01 2.991e+06 8.546e+05 2.620e+39 8.388e-01 -5.539e-01 5.323e+27 0.000e+00 1.858e+27 
5.974e+25 1.195e+25 2.022e+08 1.205e+08 6.000e+01 4.304e+05 1.721e+05 1.019e+36 8.652e-01 -1.133e-02 5.960e+25 1.085e+25 1.191e+24 
5.986e+27 1.197e+27 8.024e+08 5.071e+08 1.500e+01 8.546e+05 8.546e+05 2.620e+39 8.388e-01  9.531e-01 7.127e+27 0.000e+00 5.355e+25 
5.974e+25 1.195e+25 2.022e+08 1.205e+08 8.250e+01 1.894e+05 1.721e+05 1.019e+36 8.652e-01  2.638e-02 6.005e+25 1.154e+25 4.807e+22 
5.974e+25 1.195e+25 2.022e+08 1.205e+08 3.000e+01 2.410e+05 1.721e+05 1.019e+36 8.652e-01  7.584e-01 6.880e+25 0.000e+00 2.844e+24 
5.978e+26 1.196e+26 4.120e+08 2.519e+08 1.000e-01 5.313e+05 3.795e+05 4.992e+37 8.639e-01  7.954e-01 6.929e+26 0.000e+00 2.460e+25 
5.978e+26 1.196e+26 4.120e+08 2.519e+08 4.500e+01 9.488e+05 3.795e+05 4.992e+37 8.639e-01 -8.366e-02 5.878e+26 8.241e+25 4.729e+25 
5.978e+26 1.196e+26 4.120e+08 2.519e+08 1.500e+01 6.452e+05 3.795e+05 4.992e+37 8.639e-01  6.174e-01 6.716e+26 0.000e+00 4.588e+25 
5.978e+26 1.196e+26 4.120e+08 2.519e+08 3.000e+01 6.072e+05 3.795e+05 4.992e+37 8.639e-01  6.053e-01 6.702e+26 0.000e+00 4.733e+25 
5.974e+25 1.195e+25 2.022e+08 1.205e+08 1.000e-01 6.886e+05 1.721e+05 1.019e+36 8.652e-01 -1.808e+00 3.814e+25 0.000e+00 3.350e+25 
5.986e+27 1.197e+27 8.024e+08 5.071e+08 8.250e+01 8.973e+05 8.546e+05 2.620e+39 8.388e-01  5.871e-02 6.056e+27 1.120e+27 4.729e+24 
5.978e+26 1.196e+26 4.120e+08 2.519e+08 1.500e+01 1.139e+06 3.795e+05 4.992e+37 8.639e-01 -1.052e+00 4.720e+26 3.725e+25 2.083e+26 
5.978e+26 1.196e+26 4.120e+08 2.519e+08 8.250e+01 4.934e+05 3.795e+05 4.992e+37 8.639e-01  9.318e-03 5.989e+26 1.179e+26 6.965e+23 
5.978e+26 1.196e+26 4.120e+08 2.519e+08 3.000e+01 1.518e+06 3.795e+05 4.992e+37 8.639e-01 -7.261e-01 5.110e+26 0.000e+00 2.065e+26 
5.978e+26 1.196e+26 4.120e+08 2.519e+08 8.950e+01 4.934e+05 3.795e+05 4.992e+37 8.639e-01  7.557e-03 5.987e+26 1.182e+26 5.627e+23 
5.986e+27 1.197e+27 8.024e+08 5.071e+08 7.500e+01 3.418e+06 8.546e+05 2.620e+39 8.388e-01 -2.744e-03 5.983e+27 1.183e+27 1.513e+25 
5.986e+27 1.197e+27 8.024e+08 5.071e+08 8.950e+01 8.973e+05 8.546e+05 2.620e+39 8.388e-01  6.597e-02 6.065e+27 1.113e+27 2.909e+24 
5.986e+27 1.197e+27 8.024e+08 5.071e+08 3.750e+01 1.111e+06 8.546e+05 2.620e+39 8.388e-01  6.986e-01 6.822e+27 0.000e+00 3.582e+26 
5.978e+26 1.196e+26 4.120e+08 2.519e+08 4.500e+01 4.554e+05 3.795e+05 4.992e+37 8.639e-01  9.016e-01 7.056e+26 0.000e+00 1.190e+25 
5.986e+27 1.197e+27 8.024e+08 5.071e+08 4.500e+01 9.828e+05 8.546e+05 2.620e+39 8.388e-01  8.615e-01 7.017e+27 0.000e+00 1.632e+26 
5.986e+27 1.197e+27 8.024e+08 5.071e+08 5.250e+01 1.111e+06 8.546e+05 2.620e+39 8.388e-01  7.796e-02 6.079e+27 1.048e+27 5.283e+25 
5.978e+26 1.196e+26 4.120e+08 2.519e+08 1.500e+01 7.590e+05 3.795e+05 4.992e+37 8.639e-01  3.657e-01 6.415e+26 0.000e+00 7.597e+25 
5.978e+26 1.196e+26 4.120e+08 2.519e+08 5.250e+01 3.985e+05 3.795e+05 4.992e+37 8.639e-01  9.189e-01 7.077e+26 0.000e+00 9.829e+24 
5.974e+25 1.195e+25 2.022e+08 1.205e+08 7.500e+01 2.238e+05 1.721e+05 1.019e+36 8.652e-01  1.855e-02 5.996e+25 1.164e+25 4.800e+22 
5.974e+25 1.195e+25 2.022e+08 1.205e+08 3.750e+01 6.886e+05 1.721e+05 1.019e+36 8.652e-01 -4.275e-01 5.463e+25 4.060e+24 1.295e+25 
5.978e+26 1.196e+26 4.120e+08 2.519e+08 2.250e+01 6.072e+05 3.795e+05 4.992e+37 8.639e-01  6.207e-01 6.720e+26 0.000e+00 4.548e+25 
5.978e+26 1.196e+26 4.120e+08 2.519e+08 4.500e+01 1.328e+06 3.795e+05 4.992e+37 8.639e-01 -1.691e-01 5.776e+26 6.659e+25 7.333e+25 
5.978e+26 1.196e+26 4.120e+08 2.519e+08 2.250e+01 1.518e+06 3.795e+05 4.992e+37 8.639e-01 -1.207e+00 4.535e+26 0.000e+00 2.640e+26 
5.974e+25 1.195e+25 2.022e+08 1.205e+08 3.750e+01 2.754e+05 1.721e+05 1.019e+36 8.652e-01  5.266e-02 6.037e+25 8.245e+24 3.031e+24 
5.978e+26 1.196e+26 4.120e+08 2.519e+08 6.000e+01 4.934e+05 3.795e+05 4.992e+37 8.639e-01  5.058e-02 6.039e+26 1.115e+26 2.121e+24 
5.986e+27 1.197e+27 8.024e+08 5.071e+08 6.000e+01 8.973e+05 8.546e+05 2.620e+39 8.388e-01  9.880e-01 7.169e+27 0.000e+00 1.177e+25 
5.974e+25 1.195e+25 2.022e+08 1.205e+08 6.000e+01 1.894e+05 1.721e+05 1.019e+36 8.652e-01  7.708e-02 6.066e+25 1.096e+25 2.883e+22 
5.978e+26 1.196e+26 4.120e+08 2.519e+08 3.750e+01 5.313e+05 3.795e+05 4.992e+37 8.639e-01  6.869e-01 6.799e+26 1.017e+25 2.740e+25 
5.974e+25 1.195e+25 2.022e+08 1.205e+08 2.250e+01 2.410e+05 1.721e+05 1.019e+36 8.652e-01  8.337e-01 6.970e+25 0.000e+00 1.944e+24 
5.978e+26 1.196e+26 4.120e+08 2.519e+08 7.500e+01 4.175e+05 3.795e+05 4.992e+37 8.639e-01  3.276e-02 6.017e+26 1.154e+26 3.312e+23 
5.974e+25 1.195e+25 2.022e+08 1.205e+08 4.500e+01 1.721e+05 1.721e+05 1.019e+36 8.652e-01  9.743e-01 7.138e+25 0.000e+00 2.648e+23 
5.986e+27 1.197e+27 8.024e+08 5.071e+08 6.000e+01 1.196e+06 8.546e+05 2.620e+39 8.388e-01  3.488e-02 6.028e+27 1.118e+27 3.501e+25 
5.974e+25 1.195e+25 2.022e+08 1.205e+08 8.950e+01 1.894e+05 1.721e+05 1.019e+36 8.652e-01  2.632e-02 6.005e+25 1.154e+25 4.767e+22 
5.974e+25 1.195e+25 2.022e+08 1.205e+08 1.500e+01 4.304e+05 1.721e+05 1.019e+36 8.652e-01  1.266e-01 6.125e+25 0.000e+00 1.039e+25 
5.986e+27 1.197e+27 8.024e+08 5.071e+08 4.500e+01 2.991e+06 8.546e+05 2.620e+39 8.388e-01 -1.372e-01 5.822e+27 7.076e+26 6.512e+26 
5.974e+25 1.195e+25 2.022e+08 1.205e+08 7.500e+01 1.807e+05 1.721e+05 1.019e+36 8.652e-01  9.939e-01 7.161e+25 0.000e+00 2.991e+22 
5.986e+27 1.197e+27 8.024e+08 5.071e+08 2.250e+01 1.367e+06 8.546e+05 2.620e+39 8.388e-01  5.991e-01 6.703e+27 0.000e+00 4.773e+26 
5.974e+25 1.195e+25 2.022e+08 1.205e+08 4.500e+01 2.926e+05 1.721e+05 1.019e+36 8.652e-01  3.409e-02 6.015e+25 8.922e+24 2.576e+24 
5.986e+27 1.197e+27 8.024e+08 5.071e+08 6.000e+01 1.111e+06 8.546e+05 2.620e+39 8.388e-01  4.444e-02 6.039e+27 1.115e+27 2.654e+25 
5.986e+27 1.197e+27 8.024e+08 5.071e+08 2.250e+01 3.418e+06 8.546e+05 2.620e+39 8.388e-01 -1.207e+00 4.541e+27 0.000e+00 2.639e+27 
5.978e+26 1.196e+26 4.120e+08 2.519e+08 6.000e+01 3.985e+05 3.795e+05 4.992e+37 8.639e-01  9.963e-01 7.169e+26 0.000e+00 5.794e+23 
5.986e+27 1.197e+27 8.024e+08 5.071e+08 8.950e+01 1.111e+06 8.546e+05 2.620e+39 8.388e-01  5.069e-03 5.992e+27 1.182e+27 6.746e+24 
5.978e+26 1.196e+26 4.120e+08 2.519e+08 8.950e+01 3.985e+05 3.795e+05 4.992e+37 8.639e-01  5.245e-02 6.041e+26 1.131e+26 3.478e+23 
5.978e+26 1.196e+26 4.120e+08 2.519e+08 3.750e+01 4.934e+05 3.795e+05 4.992e+37 8.639e-01  7.634e-01 6.891e+26 0.000e+00 2.842e+25 
5.978e+26 1.196e+26 4.120e+08 2.519e+08 7.500e+01 1.518e+06 3.795e+05 4.992e+37 8.639e-01 -6.689e-03 5.970e+26 1.177e+26 2.817e+24 
5.986e+27 1.197e+27 8.024e+08 5.071e+08 1.500e+01 1.709e+06 8.546e+05 2.620e+39 8.388e-01  3.049e-01 6.351e+27 0.000e+00 8.296e+26 
5.974e+25 1.195e+25 2.022e+08 1.205e+08 4.500e+01 5.164e+05 1.721e+05 1.019e+36 8.652e-01 -1.294e-01 5.819e+25 7.217e+24 6.234e+24 
5.978e+26 1.196e+26 4.120e+08 2.519e+08 5.250e+01 4.934e+05 3.795e+05 4.992e+37 8.639e-01  8.436e-02 6.079e+26 1.047e+26 4.930e+24 
5.986e+27 1.197e+27 8.024e+08 5.071e+08 5.250e+01 8.973e+05 8.546e+05 2.620e+39 8.388e-01  8.735e-01 7.032e+27 0.000e+00 1.488e+26 
5.974e+25 1.195e+25 2.022e+08 1.205e+08 6.000e+01 6.886e+05 1.721e+05 1.019e+36 8.652e-01 -4.830e-02 5.916e+25 1.040e+25 2.084e+24 
5.986e+27 1.197e+27 8.024e+08 5.071e+08 4.500e+01 1.026e+06 8.546e+05 2.620e+39 8.388e-01  1.811e-01 6.203e+27 8.556e+26 1.222e+26 
5.978e+26 1.196e+26 4.120e+08 2.519e+08 4.500e+01 4.364e+05 3.795e+05 4.992e+37 8.639e-01  8.215e-01 6.960e+26 0.000e+00 2.148e+25 
5.974e+25 1.195e+25 2.022e+08 1.205e+08 7.500e+01 2.410e+05 1.721e+05 1.019e+36 8.652e-01  1.447e-02 5.991e+25 1.166e+25 7.574e+22 
5.974e+25 1.195e+25 2.022e+08 1.205e+08 5.250e+01 1.894e+05 1.721e+05 1.019e+36 8.652e-01  9.899e-01 7.157e+25 0.000e+00 7.813e+22 
5.978e+26 1.196e+26 4.120e+08 2.519e+08 6.000e+01 5.313e+05 3.795e+05 4.992e+37 8.639e-01  3.986e-02 6.026e+26 1.117e+26 3.264e+24 
5.974e+25 1.195e+25 2.022e+08 1.205e+08 3.750e+01 1.894e+05 1.721e+05 1.019e+36 8.652e-01  9.304e-01 7.085e+25 0.000e+00 7.896e+23 
5.986e+27 1.197e+27 8.024e+08 5.071e+08 3.750e+01 1.196e+06 8.546e+05 2.620e+39 8.388e-01  1.277e-01 6.139e+27 7.593e+26 2.824e+26 
5.986e+27 1.197e+27 8.024e+08 5.071e+08 7.500e+01 9.401e+05 8.546e+05 2.620e+39 8.388e-01  3.527e-02 6.028e+27 1.146e+27 6.041e+24 
5.978e+26 1.196e+26 4.120e+08 2.519e+08 1.500e+01 3.795e+05 3.795e+05 4.992e+37 8.639e-01  9.503e-01 7.114e+26 0.000e+00 6.078e+24 
5.986e+27 1.197e+27 8.024e+08 5.071e+08 1.000e-01 1.196e+06 8.546e+05 2.620e+39 8.388e-01  8.281e-01 6.978e+27 0.000e+00 2.032e+26 
5.986e+27 1.197e+27 8.024e+08 5.071e+08 3.000e+01 1.367e+06 8.546e+05 2.620e+39 8.388e-01  6.870e-02 6.068e+27 6.355e+26 4.768e+26 
5.986e+27 1.197e+27 8.024e+08 5.071e+08 3.000e+01 3.418e+06 8.546e+05 2.620e+39 8.388e-01 -7.066e-01 5.140e+27 0.000e+00 2.041e+27 
5.978e+26 1.196e+26 4.120e+08 2.519e+08 8.250e+01 3.985e+05 3.795e+05 4.992e+37 8.639e-01  5.345e-02 6.042e+26 1.128e+26 4.906e+23 
5.974e+25 1.195e+25 2.022e+08 1.205e+08 4.500e+01 3.443e+05 1.721e+05 1.019e+36 8.652e-01 -2.163e-02 5.948e+25 8.556e+24 3.607e+24 
5.986e+27 1.197e+27 8.024e+08 5.071e+08 1.500e+01 2.564e+06 8.546e+05 2.620e+39 8.388e-01 -1.107e+00 4.661e+27 0.000e+00 2.520e+27 
5.986e+27 1.197e+27 8.024e+08 5.071e+08 8.250e+01 1.111e+06 8.546e+05 2.620e+39 8.388e-01  6.833e-03 5.994e+27 1.179e+27 7.021e+24 
5.986e+27 1.197e+27 8.024e+08 5.071e+08 1.500e+01 1.453e+06 8.546e+05 2.620e+39 8.388e-01  5.827e-01 6.684e+27 0.000e+00 4.970e+26 
5.986e+27 1.197e+27 8.024e+08 5.071e+08 4.500e+01 2.137e+06 8.546e+05 2.620e+39 8.388e-01 -6.349e-02 5.910e+27 8.464e+26 4.242e+26 
5.974e+25 1.195e+25 2.022e+08 1.205e+08 1.500e+01 6.025e+05 1.721e+05 1.019e+36 8.652e-01 -1.282e+00 4.442e+25 3.755e+24 2.347e+25 
5.978e+26 1.196e+26 4.120e+08 2.519e+08 2.250e+01 6.452e+05 3.795e+05 4.992e+37 8.639e-01  5.531e-01 6.639e+26 0.000e+00 5.357e+25 
5.974e+25 1.195e+25 2.022e+08 1.205e+08 7.500e+01 2.066e+05 1.721e+05 1.019e+36 8.652e-01  2.187e-02 6.000e+25 1.159e+25 5.734e+22 
5.986e+27 1.197e+27 8.024e+08 5.071e+08 7.500e+01 2.564e+06 8.546e+05 2.620e+39 8.388e-01 -1.608e-03 5.984e+27 1.184e+27 1.232e+25 
5.974e+25 1.195e+25 2.022e+08 1.205e+08 1.000e-01 3.443e+05 1.721e+05 1.019e+36 8.652e-01  4.215e-01 6.477e+25 0.000e+00 6.869e+24 
5.986e+27 1.197e+27 8.024e+08 5.071e+08 6.000e+01 9.828e+05 8.546e+05 2.620e+39 8.388e-01  6.813e-02 6.068e+27 1.097e+27 1.617e+25 
5.978e+26 1.196e+26 4.120e+08 2.519e+08 6.000e+01 4.554e+05 3.795e+05 4.992e+37 8.639e-01  6.622e-02 6.057e+26 1.105e+26 1.260e+24 
5.986e+27 1.197e+27 8.024e+08 5.071e+08 3.750e+01 2.991e+06 8.546e+05 2.620e+39 8.388e-01 -2.955e-01 5.632e+27 3.703e+26 1.178e+27 
5.978e+26 1.196e+26 4.120e+08 2.519e+08 3.000e+01 7.590e+05 3.795e+05 4.992e+37 8.639e-01 -1.077e-01 5.849e+26 6.498e+25 6.760e+25 
5.986e+27 1.197e+27 8.024e+08 5.071e+08 3.750e+01 1.026e+06 8.546e+05 2.620e+39 8.388e-01  8.111e-01 6.957e+27 0.000e+00 2.236e+26 
5.986e+27 1.197e+27 8.024e+08 5.071e+08 8.950e+01 9.828e+05 8.546e+05 2.620e+39 8.388e-01  1.759e-02 6.007e+27 1.167e+27 6.066e+24 
5.978e+26 1.196e+26 4.120e+08 2.519e+08 8.950e+01 4.554e+05 3.795e+05 4.992e+37 8.639e-01  1.277e-02 5.993e+26 1.178e+26 3.944e+23 
5.986e+27 1.197e+27 8.024e+08 5.071e+08 1.000e-01 2.137e+06 8.546e+05 2.620e+39 8.388e-01 -2.655e-01 5.668e+27 0.000e+00 1.512e+27 
5.978e+26 1.196e+26 4.120e+08 2.519e+08 6.000e+01 1.328e+06 3.795e+05 4.992e+37 8.639e-01 -3.691e-02 5.934e+26 1.076e+26 1.649e+25 
5.974e+25 1.195e+25 2.022e+08 1.205e+08 3.750e+01 5.164e+05 1.721e+05 1.019e+36 8.652e-01 -2.624e-01 5.660e+25 5.421e+24 9.619e+24 
5.986e+27 1.197e+27 8.024e+08 5.071e+08 4.500e+01 8.973e+05 8.546e+05 2.620e+39 8.388e-01  9.272e-01 7.096e+27 0.000e+00 8.452e+25 
5.978e+26 1.196e+26 4.120e+08 2.519e+08 4.500e+01 4.934e+05 3.795e+05 4.992e+37 8.639e-01  1.185e-01 6.120e+26 9.108e+25 1.445e+25 
5.986e+27 1.197e+27 8.024e+08 5.071e+08 7.500e+01 1.453e+06 8.546e+05 2.620e+39 8.388e-01  2.365e-03 5.989e+27 1.180e+27 1.150e+25 
5.978e+26 1.196e+26 4.120e+08 2.519e+08 5.250e+01 4.364e+05 3.795e+05 4.992e+37 8.639e-01  1.181e-01 6.119e+26 1.030e+26 2.571e+24 
5.978e+26 1.196e+26 4.120e+08 2.519e+08 2.250e+01 1.139e+06 3.795e+05 4.992e+37 8.639e-01 -6.874e-01 5.156e+26 2.931e+25 1.726e+26 
5.986e+27 1.197e+27 8.024e+08 5.071e+08 5.250e+01 1.026e+06 8.546e+05 2.620e+39 8.388e-01  1.038e-01 6.110e+27 1.032e+27 3.800e+25 
5.974e+25 1.195e+25 2.022e+08 1.205e+08 7.500e+01 6.025e+05 1.721e+05 1.019e+36 8.652e-01 -3.985e-03 5.969e+25 1.168e+25 2.737e+23 
5.986e+27 1.197e+27 8.024e+08 5.071e+08 2.250e+01 8.546e+05 8.546e+05 2.620e+39 8.388e-01  9.495e-01 7.123e+27 0.000e+00 5.788e+25 
5.974e+25 1.195e+25 2.022e+08 1.205e+08 4.500e+01 1.894e+05 1.721e+05 1.019e+36 8.652e-01  9.585e-01 7.119e+25 0.000e+00 4.536e+23 
5.978e+26 1.196e+26 4.120e+08 2.519e+08 3.750e+01 5.693e+05 3.795e+05 4.992e+37 8.639e-01  6.468e-02 6.055e+26 8.202e+25 2.994e+25 
5.974e+25 1.195e+25 2.022e+08 1.205e+08 6.000e+01 1.721e+05 1.721e+05 1.019e+36 8.652e-01  9.959e-01 7.164e+25 0.000e+00 6.282e+21 
5.986e+27 1.197e+27 8.024e+08 5.071e+08 4.500e+01 1.196e+06 8.546e+05 2.620e+39 8.388e-01  9.228e-02 6.097e+27 9.105e+26 1.736e+26 
5.978e+26 1.196e+26 4.120e+08 2.519e+08 7.500e+01 3.795e+05 3.795e+05 4.992e+37 8.639e-01  8.578e-01 7.004e+26 0.000e+00 1.714e+25 
5.986e+27 1.197e+27 8.024e+08 5.071e+08 3.000e+01 8.546e+05 8.546e+05 2.620e+39 8.388e-01  9.448e-01 7.117e+27 0.000e+00 6.343e+25 
5.974e+25 1.195e+25 2.022e+08 1.205e+08 1.500e+01 2.410e+05 1.721e+05 1.019e+36 8.652e-01  8.562e-01 6.997e+25 0.000e+00 1.676e+24 
5.974e+25 1.195e+25 2.022e+08 1.205e+08 8.250e+01 1.721e+05 1.721e+05 1.019e+36 8.652e-01  8.993e-01 7.048e+25 0.000e+00 1.161e+24 
5.974e+25 1.195e+25 2.022e+08 1.205e+08 3.000e+01 2.582e+05 1.721e+05 1.019e+36 8.652e-01  7.216e-01 6.836e+25 0.000e+00 3.284e+24 
5.986e+27 1.197e+27 8.024e+08 5.071e+08 8.900e+01 8.546e+05 8.546e+05 2.620e+39 8.388e-01  9.900e-01 7.171e+27 0.000e+00 9.336e+24 
5.974e+25 1.195e+25 2.022e+08 1.205e+08 1.000e-01 2.926e+05 1.721e+05 1.019e+36 8.652e-01  6.988e-01 6.809e+25 0.000e+00 3.556e+24 
5.974e+25 1.195e+25 2.022e+08 1.205e+08 3.750e+01 3.443e+05 1.721e+05 1.019e+36 8.652e-01 -6.365e-02 5.898e+25 7.236e+24 5.430e+24 
5.978e+26 1.196e+26 4.120e+08 2.519e+08 6.000e+01 9.488e+05 3.795e+05 4.992e+37 8.639e-01 -1.543e-02 5.960e+26 1.105e+26 1.109e+25 
5.986e+27 1.197e+27 8.024e+08 5.071e+08 2.250e+01 1.538e+06 8.546e+05 2.620e+39 8.388e-01  4.599e-01 6.537e+27 0.000e+00 6.439e+26 
5.986e+27 1.197e+27 8.024e+08 5.071e+08 1.000e-01 2.991e+06 8.546e+05 2.620e+39 8.388e-01 -2.068e+00 3.510e+27 0.000e+00 3.671e+27 
5.978e+26 1.196e+26 4.120e+08 2.519e+08 8.250e+01 4.554e+05 3.795e+05 4.992e+37 8.639e-01  1.476e-02 5.996e+26 1.173e+26 5.973e+23 
5.974e+25 1.195e+25 2.022e+08 1.205e+08 7.500e+01 4.304e+05 1.721e+05 1.019e+36 8.652e-01 -1.055e-03 5.973e+25 1.171e+25 2.047e+23 
5.978e+26 1.196e+26 4.120e+08 2.519e+08 2.250e+01 7.590e+05 3.795e+05 4.992e+37 8.639e-01 -1.567e-01 5.791e+26 5.417e+25 8.426e+25 
5.986e+27 1.197e+27 8.024e+08 5.071e+08 8.250e+01 9.828e+05 8.546e+05 2.620e+39 8.388e-01  1.596e-02 6.005e+27 1.166e+27 9.437e+24 
5.986e+27 1.197e+27 8.024e+08 5.071e+08 7.500e+01 1.709e+06 8.546e+05 2.620e+39 8.388e-01 -4.383e-04 5.986e+27 1.183e+27 1.196e+25 
5.978e+26 1.196e+26 4.120e+08 2.519e+08 3.000e+01 1.139e+06 3.795e+05 4.992e+37 8.639e-01 -4.290e-01 5.465e+26 3.956e+25 1.314e+26 
5.986e+27 1.197e+27 8.024e+08 5.071e+08 3.750e+01 2.137e+06 8.546e+05 2.620e+39 8.388e-01 -1.449e-01 5.813e+27 5.650e+26 8.031e+26 
5.978e+26 1.196e+26 4.120e+08 2.519e+08 1.500e+01 1.518e+06 3.795e+05 4.992e+37 8.639e-01 -1.797e+00 3.829e+26 0.000e+00 3.346e+26 
5.974e+25 1.195e+25 2.022e+08 1.205e+08 1.000e-01 5.164e+05 1.721e+05 1.019e+36 8.652e-01 -4.856e-01 5.394e+25 0.000e+00 1.771e+25 
5.978e+26 1.196e+26 4.120e+08 2.519e+08 8.900e+01 3.795e+05 3.795e+05 4.992e+37 8.639e-01  8.530e-01 6.998e+26 0.000e+00 1.772e+25 
5.974e+25 1.195e+25 2.022e+08 1.205e+08 1.000e-01 1.721e+05 1.721e+05 1.019e+36 8.652e-01  9.776e-01 7.142e+25 0.000e+00 2.250e+23 
5.978e+26 1.196e+26 4.120e+08 2.519e+08 3.000e+01 3.795e+05 3.795e+05 4.992e+37 8.639e-01  9.520e-01 7.116e+26 0.000e+00 5.877e+24 
5.978e+26 1.196e+26 4.120e+08 2.519e+08 7.500e+01 7.590e+05 3.795e+05 4.992e+37 8.639e-01  1.051e-03 5.979e+26 1.179e+26 1.634e+24 
5.974e+25 1.195e+25 2.022e+08 1.205e+08 2.250e+01 4.304e+05 1.721e+05 1.019e+36 8.652e-01 -4.186e-01 5.474e+25 4.410e+24 1.250e+25 
5.986e+27 1.197e+27 8.024e+08 5.071e+08 1.500e+01 3.418e+06 8.546e+05 2.620e+39 8.388e-01 -1.916e+00 3.692e+27 0.000e+00 3.489e+27 
5.974e+25 1.195e+25 2.022e+08 1.205e+08 3.000e+01 2.066e+05 1.721e+05 1.019e+36 8.652e-01  8.866e-01 7.033e+25 0.000e+00 1.313e+24 
5.978e+26 1.196e+26 4.120e+08 2.519e+08 3.750e+01 9.488e+05 3.795e+05 4.992e+37 8.639e-01 -1.749e-01 5.769e+26 6.059e+25 8.002e+25 
5.974e+25 1.195e+25 2.022e+08 1.205e+08 6.000e+01 3.443e+05 1.721e+05 1.019e+36 8.652e-01  7.541e-03 5.983e+25 1.104e+25 7.745e+23 
5.986e+27 1.197e+27 8.024e+08 5.071e+08 3.000e+01 2.564e+06 8.546e+05 2.620e+39 8.388e-01 -4.126e-01 5.492e+27 2.962e+26 1.392e+27 
5.978e+26 1.196e+26 4.120e+08 2.519e+08 1.000e-01 1.328e+06 3.795e+05 4.992e+37 8.639e-01 -1.635e+00 4.023e+26 0.000e+00 3.152e+26 
5.978e+26 1.196e+26 4.120e+08 2.519e+08 2.250e+01 6.831e+05 3.795e+05 4.992e+37 8.639e-01  4.672e-01 6.537e+26 0.000e+00 6.384e+25 
5.986e+27 1.197e+27 8.024e+08 5.071e+08 6.000e+01 2.137e+06 8.546e+05 2.620e+39 8.388e-01 -9.087e-03 5.975e+27 1.125e+27 8.089e+25 
5.974e+25 1.195e+25 2.022e+08 1.205e+08 3.000e+01 6.025e+05 1.721e+05 1.019e+36 8.652e-01 -5.680e-01 5.295e+25 4.416e+24 1.428e+25 
5.986e+27 1.197e+27 8.024e+08 5.071e+08 2.250e+01 1.709e+06 8.546e+05 2.620e+39 8.388e-01 -6.281e-02 5.911e+27 4.480e+26 8.217e+26 
5.986e+27 1.197e+27 8.024e+08 5.071e+08 8.250e+01 1.026e+06 8.546e+05 2.620e+39 8.388e-01  1.345e-02 6.002e+27 1.173e+27 5.990e+24 
5.978e+26 1.196e+26 4.120e+08 2.519e+08 8.250e+01 4.364e+05 3.795e+05 4.992e+37 8.639e-01  1.942e-02 6.001e+26 1.168e+26 5.726e+23 
5.974e+25 1.195e+25 2.022e+08 1.205e+08 3.000e+01 4.304e+05 1.721e+05 1.019e+36 8.652e-01 -2.394e-01 5.688e+25 5.495e+24 9.269e+24 
5.986e+27 1.197e+27 8.024e+08 5.071e+08 6.000e+01 2.991e+06 8.546e+05 2.620e+39 8.388e-01 -2.240e-02 5.959e+27 1.103e+27 1.187e+26 
5.974e+25 1.195e+25 2.022e+08 1.205e+08 6.000e+01 2.926e+05 1.721e+05 1.019e+36 8.652e-01  2.118e-02 5.999e+25 1.113e+25 5.239e+23 
5.978e+26 1.196e+26 4.120e+08 2.519e+08 3.750e+01 4.554e+05 3.795e+05 4.992e+37 8.639e-01  8.318e-01 6.973e+26 0.000e+00 2.024e+25 
5.978e+26 1.196e+26 4.120e+08 2.519e+08 8.950e+01 4.364e+05 3.795e+05 4.992e+37 8.639e-01  1.765e-02 5.999e+26 1.171e+26 4.710e+23 
5.978e+26 1.196e+26 4.120e+08 2.519e+08 1.000e-01 9.488e+05 3.795e+05 4.992e+37 8.639e-01 -9.983e-02 5.859e+26 0.000e+00 1.316e+26 
5.986e+27 1.197e+27 8.024e+08 5.071e+08 8.950e+01 1.026e+06 8.546e+05 2.620e+39 8.388e-01  1.049e-02 5.999e+27 1.176e+27 6.136e+24 
5.986e+27 1.197e+27 8.024e+08 5.071e+08 5.250e+01 9.828e+05 8.546e+05 2.620e+39 8.388e-01  1.169e-01 6.126e+27 1.020e+27 3.453e+25 
5.978e+26 1.196e+26 4.120e+08 2.519e+08 5.250e+01 4.554e+05 3.795e+05 4.992e+37 8.639e-01  1.061e-01 6.105e+26 1.037e+26 3.327e+24 
5.986e+27 1.197e+27 8.024e+08 5.071e+08 2.250e+01 2.564e+06 8.546e+05 2.620e+39 8.388e-01 -6.868e-01 5.164e+27 1.772e+26 1.840e+27 
5.978e+26 1.196e+26 4.120e+08 2.519e+08 4.500e+01 3.985e+05 3.795e+05 4.992e+37 8.639e-01  9.403e-01 7.102e+26 0.000e+00 7.271e+24 
5.986e+27 1.197e+27 8.024e+08 5.071e+08 4.500e+01 1.111e+06 8.546e+05 2.620e+39 8.388e-01  1.215e-01 6.132e+27 9.074e+26 1.418e+26 
5.978e+26 1.196e+26 4.120e+08 2.519e+08 7.500e+01 6.452e+05 3.795e+05 4.992e+37 8.639e-01  4.717e-03 5.984e+26 1.177e+26 1.385e+24 
5.974e+25 1.195e+25 2.022e+08 1.205e+08 2.250e+01 6.025e+05 1.721e+05 1.019e+36 8.652e-01 -9.372e-01 4.854e+25 3.088e+24 2.001e+25 
5.978e+26 1.196e+26 4.120e+08 2.519e+08 7.500e+01 1.139e+06 3.795e+05 4.992e+37 8.639e-01 -3.331e-03 5.974e+26 1.179e+26 2.230e+24 
5.986e+27 1.197e+27 8.024e+08 5.071e+08 2.250e+01 1.453e+06 8.546e+05 2.620e+39 8.388e-01  5.103e-01 6.597e+27 0.000e+00 5.836e+26 
5.974e+25 1.195e+25 2.022e+08 1.205e+08 7.500e+01 1.980e+05 1.721e+05 1.019e+36 8.652e-01  2.503e-02 6.004e+25 1.157e+25 3.432e+22 
5.986e+27 1.197e+27 8.024e+08 5.071e+08 3.000e+01 1.709e+06 8.546e+05 2.620e+39 8.388e-01 -1.057e-01 5.860e+27 5.881e+26 7.330e+26 
5.974e+25 1.195e+25 2.022e+08 1.205e+08 6.000e+01 5.164e+05 1.721e+05 1.019e+36 8.652e-01 -2.556e-02 5.943e+25 1.074e+25 1.474e+24 
5.978e+26 1.196e+26 4.120e+08 2.519e+08 3.750e+01 1.328e+06 3.795e+05 4.992e+37 8.639e-01 -3.276e-01 5.586e+26 3.667e+25 1.222e+26 
5.978e+26 1.196e+26 4.120e+08 2.519e+08 6.000e+01 4.364e+05 3.795e+05 4.992e+37 8.639e-01  7.194e-02 6.064e+26 1.101e+26 1.010e+24 
5.974e+25 1.195e+25 2.022e+08 1.205e+08 4.500e+01 6.886e+05 1.721e+05 1.019e+36 8.652e-01 -2.380e-01 5.689e+25 5.741e+24 9.008e+24 
5.986e+27 1.197e+27 8.024e+08 5.071e+08 6.000e+01 1.026e+06 8.546e+05 2.620e+39 8.388e-01  5.883e-02 6.057e+27 1.103e+27 2.100e+25 
5.986e+27 1.197e+27 8.024e+08 5.071e+08 3.750e+01 1.282e+06 8.546e+05 2.620e+39 8.388e-01  7.762e-02 6.079e+27 7.772e+26 3.245e+26 
5.978e+26 1.196e+26 4.120e+08 2.519e+08 4.500e+01 5.313e+05 3.795e+05 4.992e+37 8.639e-01  9.967e-02 6.097e+26 9.158e+25 1.620e+25 
5.986e+27 1.197e+27 8.024e+08 5.071e+08 7.500e+01 8.546e+05 8.546e+05 2.620e+39 8.388e-01  7.926e-01 6.935e+27 9.911e+25 1.466e+26 
5.978e+26 1.196e+26 4.120e+08 2.519e+08 2.250e+01 3.795e+05 3.795e+05 4.992e+37 8.639e-01  9.522e-01 7.117e+26 0.000e+00 5.851e+24 
5.974e+25 1.195e+25 2.022e+08 1.205e+08 5.250e+01 1.721e+05 1.721e+05 1.019e+36 8.652e-01  9.276e-01 7.082e+25 0.000e+00 8.223e+23 
