# Supplementary material for: Gravity-dominated Collisions: A Model for the Largest Remnant Masses with Treatment for “Hit and Run” and Density Stratification
Source: Astrophys J. Author manuscript; Available in PMC 2021 May 5. (PMC8097937; doi:10.3847/1538-4357/ab528d)
Supplement: Full-length version of Table 4 [file NIHMS1690526-supplement-Full-length_version_of_Table_4.txt]

Title: Gravity-dominated collisions: A model for largest remnants masses 
       with treatment for `hit and run' and density stratification 
Authors: Gabriel T.S.J., Jackson A.P., Asphaug E., Reufer A., Jutzi M., Benz W. 
Table: Largest remnant masses from SPH simulations of SiO2-Fe bodies
================================================================================
Byte-by-byte Description of file: apjab528dt4_mrt.txt
--------------------------------------------------------------------------------
   Bytes Format Units Label  Explanations
--------------------------------------------------------------------------------
   1-  9 E9.3   g     Mtar       Target mass, grams
  11- 19 E9.3   g     Mimp       Impactor mass, grams
  21- 29 E9.3   cm    Rtar       Target radius, centimeters
  31- 39 E9.3   cm    Rimp       Impactor radius, centimeters
  41- 49 E9.3   deg   Theta-imp  Impact Angle, degrees
  51- 59 E9.3   cm/s  vimp       Impact velocity, cm/s
  61- 69 E9.3   cm/s  vesc       Escape Velocity, cm/s
  71- 79 E9.3   10-7J Ugnum      Numerical Mutual Gravitational Binding Energy, ergs
  81- 89 E9.3   ---   {Lambda}   Ratio, analytical to numerical gravitational binding energy
  91-100 E10.3  ---   {eta}      Accretion Efficiency parameter
 102-110 E9.3   g     MLR        Largest Remnant Mass, grams
 112-120 E9.3   g     M2LR       2nd Largest Remnant Mass, grams
 122-130 E9.3   g     Mesc       Escaping Mass, grams
--------------------------------------------------------------------------------
5.982e+27 4.187e+27 6.512e+08 5.900e+08 5.250e+01 1.201e+06 1.045e+06 5.155e+39 8.866e-01  1.900e-02 6.061e+27 4.077e+27 2.198e+25 
5.982e+27 4.187e+27 6.512e+08 5.900e+08 2.250e+01 3.134e+06 1.045e+06 5.155e+39 8.866e-01 -5.834e-01 3.539e+27 1.582e+27 5.039e+27 
5.978e+26 2.092e+26 3.406e+08 2.456e+08 1.500e+01 1.500e+06 4.284e+05 6.826e+37 9.079e-01 -1.255e+00 3.353e+26 0.000e+00 4.715e+26 
5.982e+27 4.187e+27 6.512e+08 5.900e+08 4.500e+01 1.358e+06 1.045e+06 5.155e+39 8.866e-01  1.651e-02 6.051e+27 4.034e+27 7.613e+25 
5.982e+27 4.187e+27 6.512e+08 5.900e+08 6.000e+01 3.657e+06 1.045e+06 5.155e+39 8.866e-01 -1.770e-02 5.907e+27 4.082e+27 1.713e+26 
5.969e+25 4.179e+25 1.639e+08 1.461e+08 3.000e+01 5.227e+05 2.091e+05 2.016e+36 9.138e-01 -2.076e-01 5.102e+25 2.802e+25 2.242e+25 
5.978e+26 4.184e+26 3.406e+08 3.055e+08 1.500e+01 6.411e+05 4.579e+05 9.721e+37 9.080e-01  9.001e-01 9.744e+26 0.000e+00 4.131e+25 
5.978e+26 1.196e+26 3.406e+08 2.060e+08 1.500e+01 1.464e+06 4.183e+05 5.800e+37 9.070e-01 -1.516e+00 4.165e+26 0.000e+00 3.009e+26 
5.969e+25 4.179e+25 1.639e+08 1.461e+08 6.000e+01 3.554e+05 2.091e+05 2.016e+36 9.138e-01 -1.156e-03 5.965e+25 4.104e+25 7.757e+23 
5.982e+27 4.187e+27 6.512e+08 5.900e+08 8.950e+01 1.254e+06 1.045e+06 5.155e+39 8.866e-01  1.347e-03 5.987e+27 4.168e+27 4.762e+24 
5.978e+26 4.184e+26 3.406e+08 3.055e+08 8.250e+01 4.579e+05 4.579e+05 9.721e+37 9.080e-01  9.279e-01 9.860e+26 0.000e+00 2.969e+25 
5.982e+27 4.187e+27 6.512e+08 5.900e+08 3.000e+01 2.090e+06 1.045e+06 5.155e+39 8.866e-01 -1.012e-01 5.558e+27 3.460e+27 1.143e+27 
5.969e+25 4.179e+25 1.639e+08 1.461e+08 6.000e+01 6.272e+05 2.091e+05 2.016e+36 9.138e-01 -2.616e-02 5.860e+25 4.017e+25 2.687e+24 
5.969e+25 1.194e+25 1.639e+08 9.631e+07 8.250e+01 2.013e+05 1.917e+05 1.195e+36 9.192e-01  1.001e+00 7.165e+25 0.000e+00 1.380e+22 
5.982e+27 1.196e+27 6.512e+08 4.190e+08 1.000e-01 3.781e+06 9.453e+05 3.075e+39 8.857e-01 -3.944e+00 1.263e+27 0.000e+00 5.914e+27 
5.982e+27 4.187e+27 6.512e+08 5.900e+08 6.000e+01 1.254e+06 1.045e+06 5.155e+39 8.866e-01  1.016e-02 6.024e+27 4.120e+27 1.662e+25 
5.969e+25 4.179e+25 1.639e+08 1.461e+08 4.500e+01 8.363e+05 2.091e+05 2.016e+36 9.138e-01 -1.859e-01 5.192e+25 3.232e+25 1.722e+25 
5.978e+26 1.196e+26 3.406e+08 2.060e+08 4.500e+01 8.366e+05 4.183e+05 5.800e+37 9.070e-01  2.711e-02 6.010e+26 8.759e+25 2.880e+25 
5.978e+26 5.978e+25 3.406e+08 1.633e+08 1.500e+01 4.171e+05 4.171e+05 5.192e+37 9.071e-01  9.877e-01 6.568e+26 0.000e+00 7.411e+23 
5.969e+25 4.179e+25 1.639e+08 1.461e+08 2.250e+01 7.317e+05 2.091e+05 2.016e+36 9.138e-01 -6.695e-01 3.172e+25 1.592e+25 5.382e+25 
5.982e+27 4.187e+27 6.512e+08 5.900e+08 2.250e+01 1.776e+06 1.045e+06 5.155e+39 8.866e-01 -5.739e-02 5.741e+27 3.364e+27 1.055e+27 
5.978e+26 4.184e+26 3.406e+08 3.055e+08 3.000e+01 6.869e+05 4.579e+05 9.721e+37 9.080e-01  9.816e-03 6.019e+26 3.989e+26 1.496e+25 
5.978e+26 2.092e+26 3.406e+08 2.456e+08 4.500e+01 8.569e+05 4.284e+05 6.826e+37 9.079e-01  8.345e-03 5.995e+26 1.787e+26 2.858e+25 
5.969e+25 4.179e+25 1.639e+08 1.461e+08 7.500e+01 2.404e+05 2.091e+05 2.016e+36 9.138e-01  5.210e-03 5.991e+25 4.154e+25 5.661e+21 
5.978e+26 5.978e+25 3.406e+08 1.633e+08 8.250e+01 4.380e+05 4.171e+05 5.192e+37 9.071e-01  6.803e-02 6.018e+26 5.538e+25 3.335e+23 
5.982e+27 4.187e+27 6.512e+08 5.900e+08 7.500e+01 1.045e+06 1.045e+06 5.155e+39 8.866e-01  9.784e-01 1.008e+28 0.000e+00 8.245e+25 
5.978e+26 4.184e+26 3.406e+08 3.055e+08 1.000e-01 7.785e+05 4.579e+05 9.721e+37 9.080e-01  7.164e-01 8.975e+26 0.000e+00 1.182e+26 
5.982e+27 1.196e+27 6.512e+08 4.190e+08 3.000e+01 1.323e+06 9.453e+05 3.075e+39 8.857e-01  7.036e-01 6.823e+27 0.000e+00 3.539e+26 
5.978e+26 4.184e+26 3.406e+08 3.055e+08 3.750e+01 9.158e+05 4.579e+05 9.721e+37 9.080e-01 -4.729e-02 5.780e+26 3.757e+26 6.202e+25 
5.982e+27 1.196e+27 6.512e+08 4.190e+08 8.250e+01 1.040e+06 9.453e+05 3.075e+39 8.857e-01  3.759e-02 6.026e+27 1.147e+27 3.340e+24 
5.982e+27 4.187e+27 6.512e+08 5.900e+08 3.750e+01 1.567e+06 1.045e+06 5.155e+39 8.866e-01 -4.186e-03 5.964e+27 3.950e+27 2.463e+26 
5.978e+26 4.184e+26 3.406e+08 3.055e+08 7.500e+01 1.145e+06 4.579e+05 9.721e+37 9.080e-01 -1.304e-03 5.972e+26 4.170e+26 1.511e+24 
5.969e+25 1.194e+25 1.639e+08 9.631e+07 1.500e+01 1.917e+05 1.917e+05 1.195e+36 9.192e-01  9.936e-01 7.156e+25 0.000e+00 1.086e+23 
5.969e+25 4.179e+25 1.639e+08 1.461e+08 3.750e+01 2.091e+05 2.091e+05 2.016e+36 9.138e-01  9.754e-01 1.005e+26 0.000e+00 1.006e+24 
5.978e+26 4.184e+26 3.406e+08 3.055e+08 1.000e-01 1.374e+06 4.579e+05 9.721e+37 9.080e-01 -3.687e-01 4.435e+26 0.000e+00 5.722e+26 
5.969e+25 4.179e+25 1.639e+08 1.461e+08 5.250e+01 2.091e+05 2.091e+05 2.016e+36 9.138e-01  9.541e-01 9.956e+25 1.186e+24 7.106e+23 
5.982e+27 1.196e+27 6.512e+08 4.190e+08 2.250e+01 1.323e+06 9.453e+05 3.075e+39 8.857e-01  7.854e-01 6.921e+27 0.000e+00 2.560e+26 
5.978e+26 5.978e+25 3.406e+08 1.633e+08 6.000e+01 4.380e+05 4.171e+05 5.192e+37 9.071e-01  9.945e-01 6.572e+26 0.000e+00 3.342e+23 
5.978e+26 4.184e+26 3.406e+08 3.055e+08 7.500e+01 5.495e+05 4.579e+05 9.721e+37 9.080e-01  3.965e-03 5.994e+26 4.159e+26 3.589e+23 
5.982e+27 1.196e+27 6.512e+08 4.190e+08 6.000e+01 1.040e+06 9.453e+05 3.075e+39 8.857e-01  9.042e-02 6.090e+27 1.084e+27 3.523e+24 
5.978e+26 4.184e+26 3.406e+08 3.055e+08 1.000e-01 9.158e+05 4.579e+05 9.721e+37 9.080e-01  3.182e-01 7.309e+26 0.000e+00 2.848e+26 
5.978e+26 1.196e+26 3.406e+08 2.060e+08 3.750e+01 4.601e+05 4.183e+05 5.800e+37 9.070e-01  9.556e-01 7.120e+26 0.000e+00 5.394e+24 
5.978e+26 4.184e+26 3.406e+08 3.055e+08 3.750e+01 1.374e+06 4.579e+05 9.721e+37 9.080e-01 -1.718e-01 5.259e+26 3.226e+26 1.673e+26 
5.978e+26 2.092e+26 3.406e+08 2.456e+08 7.500e+01 5.998e+05 4.284e+05 6.826e+37 9.079e-01  7.316e-03 5.993e+26 2.065e+26 9.654e+23 
5.969e+25 1.194e+25 1.639e+08 9.631e+07 6.000e+01 2.684e+05 1.917e+05 1.195e+36 9.192e-01  6.098e-02 6.042e+25 1.098e+25 2.636e+23 
5.978e+26 5.978e+25 3.406e+08 1.633e+08 4.500e+01 4.797e+05 4.171e+05 5.192e+37 9.071e-01  8.251e-01 6.471e+26 0.000e+00 1.046e+25 
5.982e+27 1.196e+27 6.512e+08 4.190e+08 8.950e+01 1.040e+06 9.453e+05 3.075e+39 8.857e-01  3.885e-02 6.028e+27 1.146e+27 3.342e+24 
5.978e+26 5.978e+25 3.406e+08 1.633e+08 5.250e+01 5.422e+05 4.171e+05 5.192e+37 9.071e-01  2.017e-01 6.098e+26 4.347e+25 4.256e+24 
5.978e+26 2.092e+26 3.406e+08 2.456e+08 5.250e+01 4.713e+05 4.284e+05 6.826e+37 9.079e-01  9.980e-01 8.066e+26 0.000e+00 2.473e+23 
5.969e+25 4.179e+25 1.639e+08 1.461e+08 1.000e-01 2.091e+05 2.091e+05 2.016e+36 9.138e-01  9.717e-01 1.003e+26 0.000e+00 1.159e+24 
5.978e+26 1.196e+26 3.406e+08 2.060e+08 7.500e+01 5.856e+05 4.183e+05 5.800e+37 9.070e-01  1.617e-02 5.997e+26 1.171e+26 5.878e+23 
5.982e+27 1.196e+27 6.512e+08 4.190e+08 4.500e+01 9.453e+05 9.453e+05 3.075e+39 8.857e-01  9.354e-01 7.100e+27 0.000e+00 7.667e+25 
5.978e+26 5.978e+25 3.406e+08 1.633e+08 3.750e+01 5.422e+05 4.171e+05 5.192e+37 9.071e-01  7.755e-01 6.441e+26 0.000e+00 1.343e+25 
5.978e+26 4.184e+26 3.406e+08 3.055e+08 7.500e+01 1.603e+06 4.579e+05 9.721e+37 9.080e-01 -1.810e-03 5.970e+26 4.168e+26 1.928e+24 
5.978e+26 2.092e+26 3.406e+08 2.456e+08 3.750e+01 4.713e+05 4.284e+05 6.826e+37 9.079e-01  9.856e-01 8.040e+26 0.000e+00 2.841e+24 
5.978e+26 5.978e+25 3.406e+08 1.633e+08 8.950e+01 4.380e+05 4.171e+05 5.192e+37 9.071e-01  8.480e-02 6.028e+26 5.449e+25 2.256e+23 
5.978e+26 5.978e+25 3.406e+08 1.633e+08 7.500e+01 1.668e+06 4.171e+05 5.192e+37 9.071e-01 -3.363e-03 5.976e+26 5.759e+25 2.398e+24 
5.978e+26 1.196e+26 3.406e+08 2.060e+08 5.250e+01 4.601e+05 4.183e+05 5.800e+37 9.070e-01  9.966e-01 7.169e+26 0.000e+00 4.871e+23 
5.969e+25 1.194e+25 1.639e+08 9.631e+07 5.250e+01 2.492e+05 1.917e+05 1.195e+36 9.192e-01  1.124e-01 6.104e+25 1.042e+25 2.085e+23 
5.978e+26 1.196e+26 3.406e+08 2.060e+08 4.500e+01 1.255e+06 4.183e+05 5.800e+37 9.070e-01 -8.067e-02 5.881e+26 6.352e+25 6.576e+25 
5.978e+26 4.184e+26 3.406e+08 3.055e+08 4.500e+01 5.037e+05 4.579e+05 9.721e+37 9.080e-01  9.538e-01 9.969e+26 0.000e+00 1.885e+25 
5.969e+25 4.179e+25 1.639e+08 1.461e+08 3.000e+01 2.509e+05 2.091e+05 2.016e+36 9.138e-01  9.785e-01 1.006e+26 0.000e+00 8.788e+23 
5.982e+27 4.187e+27 6.512e+08 5.900e+08 1.500e+01 4.179e+06 1.045e+06 5.155e+39 8.866e-01 -1.256e+00 7.229e+26 0.000e+00 9.438e+27 
5.969e+25 4.179e+25 1.639e+08 1.461e+08 6.000e+01 4.181e+05 2.091e+05 2.016e+36 9.138e-01 -9.876e-03 5.928e+25 4.083e+25 1.348e+24 
5.982e+27 4.187e+27 6.512e+08 5.900e+08 3.000e+01 3.134e+06 1.045e+06 5.155e+39 8.866e-01 -3.244e-01 4.623e+27 2.271e+27 3.267e+27 
5.978e+26 5.978e+25 3.406e+08 1.633e+08 6.000e+01 5.840e+05 4.171e+05 5.192e+37 9.071e-01  9.219e-02 6.033e+26 5.132e+25 2.952e+24 
5.978e+26 1.196e+26 3.406e+08 2.060e+08 6.000e+01 1.673e+06 4.183e+05 5.800e+37 9.070e-01 -3.115e-02 5.940e+26 1.044e+26 1.896e+25 
5.969e+25 1.194e+25 1.639e+08 9.631e+07 4.500e+01 2.205e+05 1.917e+05 1.195e+36 9.192e-01  9.866e-01 7.147e+25 0.000e+00 1.918e+23 
5.978e+26 2.092e+26 3.406e+08 2.456e+08 4.500e+01 1.285e+06 4.284e+05 6.826e+37 9.079e-01 -8.793e-02 5.794e+26 1.559e+26 7.151e+25 
5.969e+25 4.179e+25 1.639e+08 1.461e+08 2.250e+01 5.227e+05 2.091e+05 2.016e+36 9.138e-01 -3.729e-01 4.411e+25 2.494e+25 3.240e+25 
5.969e+25 1.194e+25 1.639e+08 9.631e+07 7.500e+01 7.668e+05 1.917e+05 1.195e+36 9.192e-01 -7.123e-03 5.961e+25 1.162e+25 4.333e+23 
5.969e+25 1.194e+25 1.639e+08 9.631e+07 3.750e+01 2.492e+05 1.917e+05 1.195e+36 9.192e-01  8.070e-01 6.933e+25 7.590e+23 1.577e+24 
5.978e+26 2.092e+26 3.406e+08 2.456e+08 6.000e+01 1.714e+06 4.284e+05 6.826e+37 9.079e-01 -2.877e-02 5.917e+26 1.934e+26 2.169e+25 
5.969e+25 1.194e+25 1.639e+08 9.631e+07 8.950e+01 2.013e+05 1.917e+05 1.195e+36 9.192e-01  1.002e+00 7.165e+25 0.000e+00 1.277e+22 
5.978e+26 4.184e+26 3.406e+08 3.055e+08 6.000e+01 4.579e+05 4.579e+05 9.721e+37 9.080e-01  9.759e-01 1.006e+27 0.000e+00 9.627e+24 
5.978e+26 2.092e+26 3.406e+08 2.456e+08 1.500e+01 1.071e+06 4.284e+05 6.826e+37 9.079e-01 -4.102e-01 5.119e+26 7.024e+25 2.246e+26 
5.982e+27 1.196e+27 6.512e+08 4.190e+08 3.750e+01 1.512e+06 9.453e+05 3.075e+39 8.857e-01  1.304e-01 6.137e+27 6.185e+26 4.211e+26 
5.978e+26 2.092e+26 3.406e+08 2.456e+08 4.500e+01 7.283e+05 4.284e+05 6.826e+37 9.079e-01  3.745e-02 6.056e+26 1.850e+26 1.619e+25 
5.982e+27 4.187e+27 6.512e+08 5.900e+08 8.250e+01 1.254e+06 1.045e+06 5.155e+39 8.866e-01  1.831e-03 5.989e+27 4.166e+27 5.357e+24 
5.982e+27 4.187e+27 6.512e+08 5.900e+08 2.250e+01 2.090e+06 1.045e+06 5.155e+39 8.866e-01 -1.624e-01 5.302e+27 2.881e+27 1.978e+27 
5.978e+26 2.092e+26 3.406e+08 2.456e+08 7.500e+01 4.499e+05 4.284e+05 6.826e+37 9.079e-01  9.983e-01 8.066e+26 0.000e+00 1.850e+23 
5.969e+25 1.194e+25 1.639e+08 9.631e+07 6.000e+01 2.013e+05 1.917e+05 1.195e+36 9.192e-01  8.657e-01 7.003e+25 1.216e+24 4.191e+23 
5.978e+26 1.196e+26 3.406e+08 2.060e+08 1.500e+01 1.046e+06 4.183e+05 5.800e+37 9.070e-01 -2.643e-01 5.662e+26 3.359e+25 1.177e+26 
5.978e+26 1.196e+26 3.406e+08 2.060e+08 7.500e+01 4.392e+05 4.183e+05 5.800e+37 9.070e-01  9.925e-01 7.164e+26 0.000e+00 9.825e+23 
5.982e+27 1.196e+27 6.512e+08 4.190e+08 7.500e+01 1.229e+06 9.453e+05 3.075e+39 8.857e-01  1.213e-02 5.996e+27 1.174e+27 7.108e+24 
5.978e+26 1.196e+26 3.406e+08 2.060e+08 4.500e+01 7.111e+05 4.183e+05 5.800e+37 9.070e-01  7.438e-02 6.067e+26 9.168e+25 1.906e+25 
5.969e+25 4.179e+25 1.639e+08 1.461e+08 3.000e+01 7.317e+05 2.091e+05 2.016e+36 9.138e-01 -4.796e-01 3.965e+25 2.260e+25 3.920e+25 
5.982e+27 4.187e+27 6.512e+08 5.900e+08 6.000e+01 2.612e+06 1.045e+06 5.155e+39 8.866e-01 -1.240e-02 5.930e+27 4.101e+27 1.302e+26 
5.982e+27 1.196e+27 6.512e+08 4.190e+08 3.750e+01 3.781e+06 9.453e+05 3.075e+39 8.857e-01 -3.569e-01 5.554e+27 0.000e+00 1.623e+27 
5.978e+26 5.978e+25 3.406e+08 1.633e+08 1.500e+01 8.342e+05 4.171e+05 5.192e+37 9.071e-01  7.250e-01 6.411e+26 0.000e+00 1.644e+25 
5.978e+26 4.184e+26 3.406e+08 3.055e+08 6.000e+01 7.785e+05 4.579e+05 9.721e+37 9.080e-01 -1.448e-04 5.977e+26 4.127e+26 5.276e+24 
5.978e+26 5.978e+25 3.406e+08 1.633e+08 5.250e+01 4.380e+05 4.171e+05 5.192e+37 9.071e-01  8.948e-01 6.513e+26 0.000e+00 6.296e+24 
5.978e+26 4.184e+26 3.406e+08 3.055e+08 3.000e+01 1.145e+06 4.579e+05 9.721e+37 9.080e-01 -1.846e-01 5.205e+26 2.896e+26 2.056e+26 
5.982e+27 1.196e+27 6.512e+08 4.190e+08 3.750e+01 1.040e+06 9.453e+05 3.075e+39 8.857e-01  8.961e-01 7.053e+27 0.000e+00 1.237e+26 
5.978e+26 5.978e+25 3.406e+08 1.633e+08 4.500e+01 5.005e+05 4.171e+05 5.192e+37 9.071e-01  8.170e-01 6.466e+26 0.000e+00 1.095e+25 
5.978e+26 2.092e+26 3.406e+08 2.456e+08 4.500e+01 4.284e+05 4.284e+05 6.826e+37 9.079e-01  9.876e-01 8.044e+26 0.000e+00 2.412e+24 
5.978e+26 1.196e+26 3.406e+08 2.060e+08 8.950e+01 4.601e+05 4.183e+05 5.800e+37 9.070e-01  3.493e-02 6.019e+26 1.150e+26 4.406e+23 
5.982e+27 1.196e+27 6.512e+08 4.190e+08 5.250e+01 1.040e+06 9.453e+05 3.075e+39 8.857e-01  9.911e-01 7.167e+27 0.000e+00 9.973e+24 
5.982e+27 4.187e+27 6.512e+08 5.900e+08 3.000e+01 1.045e+06 1.045e+06 5.155e+39 8.866e-01  9.694e-01 1.004e+28 0.000e+00 1.200e+26 
5.978e+26 2.092e+26 3.406e+08 2.456e+08 8.950e+01 4.713e+05 4.284e+05 6.826e+37 9.079e-01  2.377e-02 6.027e+26 2.039e+26 2.005e+23 
5.978e+26 5.978e+25 3.406e+08 1.633e+08 8.950e+01 5.422e+05 4.171e+05 5.192e+37 9.071e-01  1.425e-02 5.986e+26 5.856e+25 3.697e+23 
5.982e+27 1.196e+27 6.512e+08 4.190e+08 7.500e+01 1.323e+06 9.453e+05 3.075e+39 8.857e-01  7.519e-03 5.991e+27 1.178e+27 8.371e+24 
5.978e+26 1.196e+26 3.406e+08 2.060e+08 4.500e+01 4.183e+05 4.183e+05 5.800e+37 9.070e-01  9.524e-01 7.116e+26 0.000e+00 5.780e+24 
5.969e+25 4.179e+25 1.639e+08 1.461e+08 3.000e+01 3.136e+05 2.091e+05 2.016e+36 9.138e-01 -6.112e-04 5.967e+25 3.949e+25 2.305e+24 
5.982e+27 4.187e+27 6.512e+08 5.900e+08 8.900e+01 1.045e+06 1.045e+06 5.155e+39 8.866e-01  9.621e-01 1.001e+28 0.000e+00 1.506e+26 
5.978e+26 4.184e+26 3.406e+08 3.055e+08 7.500e+01 5.266e+05 4.579e+05 9.721e+37 9.080e-01  6.478e-03 6.005e+26 4.149e+26 3.207e+23 
5.969e+25 1.194e+25 1.639e+08 9.631e+07 7.500e+01 2.109e+05 1.917e+05 1.195e+36 9.192e-01  3.976e-02 6.017e+25 1.149e+25 3.750e+21 
5.978e+26 5.978e+25 3.406e+08 1.633e+08 2.250e+01 1.668e+06 4.171e+05 5.192e+37 9.071e-01 -1.558e+00 5.046e+26 0.000e+00 1.529e+26 
5.978e+26 2.092e+26 3.406e+08 2.456e+08 6.000e+01 4.713e+05 4.284e+05 6.826e+37 9.079e-01  9.983e-01 8.066e+26 0.000e+00 1.820e+23 
5.978e+26 4.184e+26 3.406e+08 3.055e+08 2.250e+01 1.603e+06 4.579e+05 9.721e+37 9.080e-01 -6.471e-01 3.270e+26 1.504e+26 5.383e+26 
5.978e+26 5.978e+25 3.406e+08 1.633e+08 6.000e+01 5.422e+05 4.171e+05 5.192e+37 9.071e-01  1.130e-01 6.045e+26 5.095e+25 2.077e+24 
5.978e+26 1.196e+26 3.406e+08 2.060e+08 2.250e+01 5.856e+05 4.183e+05 5.800e+37 9.070e-01  8.394e-01 6.981e+26 0.000e+00 1.929e+25 
5.978e+26 4.184e+26 3.406e+08 3.055e+08 4.500e+01 1.832e+06 4.579e+05 9.721e+37 9.080e-01 -1.591e-01 5.312e+26 3.351e+26 1.494e+26 
5.978e+26 5.978e+25 3.406e+08 1.633e+08 4.500e+01 1.460e+06 4.171e+05 5.192e+37 9.071e-01 -1.646e-01 5.879e+26 0.000e+00 6.962e+25 
5.969e+25 4.179e+25 1.639e+08 1.461e+08 8.250e+01 2.091e+05 2.091e+05 2.016e+36 9.138e-01  9.143e-01 9.790e+25 1.042e+24 2.519e+24 
5.969e+25 1.194e+25 1.639e+08 9.631e+07 3.750e+01 2.684e+05 1.917e+05 1.195e+36 9.192e-01  7.734e-01 6.893e+25 0.000e+00 2.737e+24 
5.978e+26 2.092e+26 3.406e+08 2.456e+08 2.250e+01 5.998e+05 4.284e+05 6.826e+37 9.079e-01  8.302e-01 7.715e+26 0.000e+00 3.536e+25 
5.978e+26 4.184e+26 3.406e+08 3.055e+08 6.000e+01 1.374e+06 4.579e+05 9.721e+37 9.080e-01 -1.566e-02 5.912e+26 4.077e+26 1.679e+25 
5.978e+26 1.196e+26 3.406e+08 2.060e+08 6.000e+01 4.601e+05 4.183e+05 5.800e+37 9.070e-01  9.201e-02 6.088e+26 1.084e+26 2.181e+23 
5.978e+26 5.978e+25 3.406e+08 1.633e+08 2.250e+01 6.674e+05 4.171e+05 5.192e+37 9.071e-01  7.975e-01 6.454e+26 0.000e+00 1.211e+25 
5.978e+26 2.092e+26 3.406e+08 2.456e+08 3.750e+01 1.714e+06 4.284e+05 6.826e+37 9.079e-01 -3.616e-01 5.221e+26 6.531e+25 2.194e+26 
5.969e+25 1.194e+25 1.639e+08 9.631e+07 6.000e+01 2.492e+05 1.917e+05 1.195e+36 9.192e-01  7.432e-02 6.058e+25 1.099e+25 8.901e+22 
5.978e+26 5.978e+25 3.406e+08 1.633e+08 7.500e+01 4.588e+05 4.171e+05 5.192e+37 9.071e-01  5.670e-02 6.012e+26 5.606e+25 3.309e+23 
5.978e+26 1.196e+26 3.406e+08 2.060e+08 3.750e+01 6.693e+05 4.183e+05 5.800e+37 9.070e-01  1.708e-01 6.182e+26 6.121e+25 3.801e+25 
5.969e+25 1.194e+25 1.639e+08 9.631e+07 2.250e+01 7.668e+05 1.917e+05 1.195e+36 9.192e-01 -1.432e+00 4.259e+25 0.000e+00 2.907e+25 
5.978e+26 2.092e+26 3.406e+08 2.456e+08 7.500e+01 5.570e+05 4.284e+05 6.826e+37 9.079e-01  1.205e-02 6.003e+26 2.059e+26 5.888e+23 
5.969e+25 4.179e+25 1.639e+08 1.461e+08 7.500e+01 5.227e+05 2.091e+05 2.016e+36 9.138e-01 -2.979e-03 5.957e+25 4.156e+25 3.330e+23 
5.982e+27 4.187e+27 6.512e+08 5.900e+08 8.250e+01 1.201e+06 1.045e+06 5.155e+39 8.866e-01  3.007e-03 5.994e+27 4.162e+27 4.679e+24 
5.969e+25 4.179e+25 1.639e+08 1.461e+08 1.000e-01 3.554e+05 2.091e+05 2.016e+36 9.138e-01  7.323e-01 9.029e+25 0.000e+00 1.117e+25 
5.982e+27 1.196e+27 6.512e+08 4.190e+08 7.500e+01 9.926e+05 9.453e+05 3.075e+39 8.857e-01  9.890e-01 7.165e+27 0.000e+00 1.252e+25 
5.969e+25 1.194e+25 1.639e+08 9.631e+07 2.250e+01 3.067e+05 1.917e+05 1.195e+36 9.192e-01  7.619e-01 6.879e+25 0.000e+00 2.874e+24 
5.978e+26 1.196e+26 3.406e+08 2.060e+08 3.750e+01 1.673e+06 4.183e+05 5.800e+37 9.070e-01 -4.161e-01 5.480e+26 0.000e+00 1.694e+26 
5.978e+26 1.196e+26 3.406e+08 2.060e+08 7.500e+01 5.438e+05 4.183e+05 5.800e+37 9.070e-01  2.172e-02 6.004e+26 1.166e+26 4.019e+23 
5.978e+26 5.978e+25 3.406e+08 1.633e+08 3.750e+01 5.840e+05 4.171e+05 5.192e+37 9.071e-01  6.604e-01 6.372e+26 0.000e+00 2.031e+25 
5.982e+27 1.196e+27 6.512e+08 4.190e+08 4.500e+01 1.607e+06 9.453e+05 3.075e+39 8.857e-01  4.910e-02 6.040e+27 9.101e+26 2.268e+26 
5.969e+25 4.179e+25 1.639e+08 1.461e+08 3.750e+01 4.181e+05 2.091e+05 2.016e+36 9.138e-01 -5.212e-02 5.752e+25 3.720e+25 6.746e+24 
5.978e+26 2.092e+26 3.406e+08 2.456e+08 3.750e+01 6.855e+05 4.284e+05 6.826e+37 9.079e-01  6.445e-02 6.112e+26 1.748e+26 2.073e+25 
5.982e+27 4.187e+27 6.512e+08 5.900e+08 2.250e+01 1.881e+06 1.045e+06 5.155e+39 8.866e-01 -9.135e-02 5.599e+27 3.234e+27 1.328e+27 
5.982e+27 1.196e+27 6.512e+08 4.190e+08 1.500e+01 2.363e+06 9.453e+05 3.075e+39 8.857e-01 -4.193e-01 5.480e+27 1.283e+26 1.569e+27 
5.969e+25 1.194e+25 1.639e+08 9.631e+07 4.500e+01 6.710e+05 1.917e+05 1.195e+36 9.192e-01 -1.598e-01 5.779e+25 6.029e+24 7.849e+24 
5.982e+27 4.187e+27 6.512e+08 5.900e+08 3.750e+01 2.612e+06 1.045e+06 5.155e+39 8.866e-01 -1.176e-01 5.489e+27 3.450e+27 1.221e+27 
5.982e+27 1.196e+27 6.512e+08 4.190e+08 6.000e+01 3.781e+06 9.453e+05 3.075e+39 8.857e-01 -3.003e-02 5.946e+27 1.075e+27 1.566e+26 
5.969e+25 1.194e+25 1.639e+08 9.631e+07 4.500e+01 2.300e+05 1.917e+05 1.195e+36 9.192e-01  9.692e-01 7.126e+25 0.000e+00 3.998e+23 
5.969e+25 1.194e+25 1.639e+08 9.631e+07 1.500e+01 3.834e+05 1.917e+05 1.195e+36 9.192e-01  5.802e-01 6.662e+25 0.000e+00 5.043e+24 
5.982e+27 1.196e+27 6.512e+08 4.190e+08 4.500e+01 2.836e+06 9.453e+05 3.075e+39 8.857e-01 -8.486e-02 5.880e+27 6.991e+26 5.981e+26 
5.969e+25 4.179e+25 1.639e+08 1.461e+08 1.000e-01 6.272e+05 2.091e+05 2.016e+36 9.138e-01 -3.559e-01 4.482e+25 0.000e+00 5.664e+25 
5.969e+25 1.194e+25 1.639e+08 9.631e+07 5.250e+01 2.013e+05 1.917e+05 1.195e+36 9.192e-01  9.981e-01 7.161e+25 0.000e+00 5.380e+22 
5.969e+25 1.194e+25 1.639e+08 9.631e+07 8.950e+01 2.492e+05 1.917e+05 1.195e+36 9.192e-01  1.205e-02 5.984e+25 1.180e+25 2.906e+22 
5.982e+27 4.187e+27 6.512e+08 5.900e+08 7.500e+01 2.090e+06 1.045e+06 5.155e+39 8.866e-01 -1.169e-03 5.977e+27 4.170e+27 1.416e+25 
5.978e+26 4.184e+26 3.406e+08 3.055e+08 3.750e+01 4.579e+05 4.579e+05 9.721e+37 9.080e-01  9.736e-01 1.005e+27 0.000e+00 1.056e+25 
5.978e+26 1.196e+26 3.406e+08 2.060e+08 1.000e-01 1.673e+06 4.183e+05 5.800e+37 9.070e-01 -2.673e+00 2.782e+26 0.000e+00 4.392e+26 
5.978e+26 5.978e+25 3.406e+08 1.633e+08 1.000e-01 5.840e+05 4.171e+05 5.192e+37 9.071e-01  9.760e-01 6.561e+26 0.000e+00 1.443e+24 
5.982e+27 4.187e+27 6.512e+08 5.900e+08 6.000e+01 1.201e+06 1.045e+06 5.155e+39 8.866e-01  1.265e-02 6.034e+27 4.112e+27 1.371e+25 
5.969e+25 4.179e+25 1.639e+08 1.461e+08 1.000e-01 4.181e+05 2.091e+05 2.016e+36 9.138e-01  5.428e-01 8.238e+25 0.000e+00 1.908e+25 
5.969e+25 1.194e+25 1.639e+08 9.631e+07 8.250e+01 2.492e+05 1.917e+05 1.195e+36 9.192e-01  1.642e-02 5.989e+25 1.175e+25 2.285e+22 
5.982e+27 1.196e+27 6.512e+08 4.190e+08 4.500e+01 1.891e+06 9.453e+05 3.075e+39 8.857e-01  6.232e-03 5.989e+27 8.674e+26 3.208e+26 
5.969e+25 1.194e+25 1.639e+08 9.631e+07 1.500e+01 5.751e+05 1.917e+05 1.195e+36 9.192e-01 -9.097e-01 4.883e+25 2.110e+24 2.072e+25 
5.982e+27 4.187e+27 6.512e+08 5.900e+08 3.750e+01 3.657e+06 1.045e+06 5.155e+39 8.866e-01 -2.357e-01 4.995e+27 2.874e+27 2.292e+27 
5.969e+25 1.194e+25 1.639e+08 9.631e+07 3.000e+01 7.668e+05 1.917e+05 1.195e+36 9.192e-01 -9.024e-01 4.892e+25 0.000e+00 2.274e+25 
5.969e+25 4.179e+25 1.639e+08 1.461e+08 7.500e+01 2.509e+05 2.091e+05 2.016e+36 9.138e-01  4.385e-03 5.988e+25 4.157e+25 1.510e+22 
5.978e+26 2.092e+26 3.406e+08 2.456e+08 1.000e-01 1.714e+06 4.284e+05 6.826e+37 9.079e-01 -2.445e+00 8.629e+25 0.000e+00 7.205e+26 
5.982e+27 4.187e+27 6.512e+08 5.900e+08 7.500e+01 3.134e+06 1.045e+06 5.155e+39 8.866e-01 -1.298e-03 5.976e+27 4.171e+27 1.360e+25 
5.982e+27 4.187e+27 6.512e+08 5.900e+08 4.500e+01 1.097e+06 1.045e+06 5.155e+39 8.866e-01  9.698e-01 1.004e+28 0.000e+00 1.183e+26 
5.982e+27 4.187e+27 6.512e+08 5.900e+08 7.500e+01 1.776e+06 1.045e+06 5.155e+39 8.866e-01 -5.619e-04 5.979e+27 4.167e+27 1.409e+25 
5.978e+26 4.184e+26 3.406e+08 3.055e+08 1.000e-01 4.579e+05 4.579e+05 9.721e+37 9.080e-01  9.673e-01 1.003e+27 0.000e+00 1.321e+25 
5.969e+25 4.179e+25 1.639e+08 1.461e+08 7.500e+01 7.317e+05 2.091e+05 2.016e+36 9.138e-01 -4.519e-03 5.951e+25 4.150e+25 4.516e+23 
5.982e+27 4.187e+27 6.512e+08 5.900e+08 5.250e+01 1.254e+06 1.045e+06 5.155e+39 8.866e-01  1.629e-02 6.050e+27 4.080e+27 3.073e+25 
5.982e+27 4.187e+27 6.512e+08 5.900e+08 8.950e+01 1.201e+06 1.045e+06 5.155e+39 8.866e-01  2.532e-03 5.992e+27 4.165e+27 3.503e+24 
5.982e+27 4.187e+27 6.512e+08 5.900e+08 3.750e+01 1.254e+06 1.045e+06 5.155e+39 8.866e-01  9.600e-01 1.000e+28 0.000e+00 1.592e+26 
5.982e+27 4.187e+27 6.512e+08 5.900e+08 1.000e-01 2.612e+06 1.045e+06 5.155e+39 8.866e-01 -2.313e-01 5.013e+27 0.000e+00 5.147e+27 
5.969e+25 4.179e+25 1.639e+08 1.461e+08 3.750e+01 6.272e+05 2.091e+05 2.016e+36 9.138e-01 -1.963e-01 5.149e+25 3.074e+25 1.923e+25 
5.969e+25 1.194e+25 1.639e+08 9.631e+07 1.500e+01 3.259e+05 1.917e+05 1.195e+36 9.192e-01  7.541e-01 6.870e+25 0.000e+00 2.967e+24 
5.978e+26 4.184e+26 3.406e+08 3.055e+08 2.250e+01 1.145e+06 4.579e+05 9.721e+37 9.080e-01 -2.181e-01 5.065e+26 2.032e+26 3.060e+26 
5.978e+26 4.184e+26 3.406e+08 3.055e+08 6.000e+01 9.158e+05 4.579e+05 9.721e+37 9.080e-01 -4.627e-03 5.958e+26 4.121e+26 7.835e+24 
5.978e+26 5.978e+25 3.406e+08 1.633e+08 1.500e+01 7.091e+05 4.171e+05 5.192e+37 9.071e-01  8.593e-01 6.491e+26 0.000e+00 8.420e+24 
5.969e+25 4.179e+25 1.639e+08 1.461e+08 4.500e+01 2.300e+05 2.091e+05 2.016e+36 9.138e-01  9.610e-01 9.985e+25 0.000e+00 1.606e+24 
5.978e+26 5.978e+25 3.406e+08 1.633e+08 4.500e+01 1.043e+06 4.171e+05 5.192e+37 9.071e-01 -2.901e-02 5.960e+26 1.313e+25 4.839e+25 
5.982e+27 4.187e+27 6.512e+08 5.900e+08 2.250e+01 1.045e+06 1.045e+06 5.155e+39 8.866e-01  9.619e-01 1.001e+28 0.000e+00 1.514e+26 
5.978e+26 4.184e+26 3.406e+08 3.055e+08 3.000e+01 5.495e+05 4.579e+05 9.721e+37 9.080e-01  9.710e-01 1.004e+27 0.000e+00 1.165e+25 
5.978e+26 5.978e+25 3.406e+08 1.633e+08 3.000e+01 1.668e+06 4.171e+05 5.192e+37 9.071e-01 -1.031e+00 5.362e+26 0.000e+00 1.214e+26 
5.978e+26 1.196e+26 3.406e+08 2.060e+08 3.000e+01 5.856e+05 4.183e+05 5.800e+37 9.070e-01  7.634e-01 6.890e+26 0.000e+00 2.837e+25 
5.969e+25 1.194e+25 1.639e+08 9.631e+07 1.000e-01 2.684e+05 1.917e+05 1.195e+36 9.192e-01  9.207e-01 7.069e+25 0.000e+00 9.780e+23 
5.978e+26 5.978e+25 3.406e+08 1.633e+08 8.250e+01 5.422e+05 4.171e+05 5.192e+37 9.071e-01  1.893e-02 5.989e+26 5.827e+25 3.869e+23 
5.978e+26 5.978e+25 3.406e+08 1.633e+08 1.500e+01 1.251e+06 4.171e+05 5.192e+37 9.071e-01 -5.040e-01 5.676e+26 1.780e+24 8.813e+25 
5.978e+26 2.092e+26 3.406e+08 2.456e+08 8.250e+01 4.713e+05 4.284e+05 6.826e+37 9.079e-01  2.583e-02 6.032e+26 2.035e+26 1.607e+23 
5.982e+27 4.187e+27 6.512e+08 5.900e+08 4.500e+01 1.463e+06 1.045e+06 5.155e+39 8.866e-01  1.216e-02 6.032e+27 4.012e+27 1.164e+26 
5.978e+26 5.978e+25 3.406e+08 1.633e+08 3.000e+01 6.674e+05 4.171e+05 5.192e+37 9.071e-01  6.724e-01 6.380e+26 0.000e+00 1.959e+25 
5.978e+26 2.092e+26 3.406e+08 2.456e+08 3.000e+01 5.998e+05 4.284e+05 6.826e+37 9.079e-01  7.916e-01 7.634e+26 1.326e+25 3.017e+25 
5.969e+25 4.179e+25 1.639e+08 1.461e+08 6.000e+01 2.091e+05 2.091e+05 2.016e+36 9.138e-01  9.530e-01 9.952e+25 1.637e+24 3.042e+23 
5.978e+26 1.196e+26 3.406e+08 2.060e+08 8.250e+01 4.601e+05 4.183e+05 5.800e+37 9.070e-01  3.742e-02 6.022e+26 1.150e+26 1.865e+23 
5.978e+26 5.978e+25 3.406e+08 1.633e+08 4.500e+01 4.380e+05 4.171e+05 5.192e+37 9.071e-01  9.509e-01 6.546e+26 0.000e+00 2.943e+24 
5.978e+26 1.196e+26 3.406e+08 2.060e+08 3.750e+01 4.183e+05 4.183e+05 5.800e+37 9.070e-01  9.860e-01 7.156e+26 0.000e+00 1.763e+24 
5.978e+26 5.978e+25 3.406e+08 1.633e+08 7.500e+01 7.091e+05 4.171e+05 5.192e+37 9.071e-01  1.395e-02 5.986e+26 5.782e+25 1.130e+24 
5.978e+26 2.092e+26 3.406e+08 2.456e+08 5.250e+01 4.284e+05 4.284e+05 6.826e+37 9.079e-01  9.668e-01 8.000e+26 0.000e+00 6.783e+24 
5.978e+26 5.978e+25 3.406e+08 1.633e+08 5.250e+01 5.005e+05 4.171e+05 5.192e+37 9.071e-01  2.595e-01 6.133e+26 4.140e+25 2.876e+24 
5.969e+25 1.194e+25 1.639e+08 9.631e+07 2.250e+01 1.917e+05 1.917e+05 1.195e+36 9.192e-01  9.925e-01 7.154e+25 0.000e+00 1.209e+23 
5.978e+26 5.978e+25 3.406e+08 1.633e+08 8.950e+01 4.797e+05 4.171e+05 5.192e+37 9.071e-01  2.519e-02 5.993e+26 5.803e+25 2.512e+23 
5.978e+26 2.092e+26 3.406e+08 2.456e+08 3.750e+01 4.284e+05 4.284e+05 6.826e+37 9.079e-01  9.611e-01 7.989e+26 0.000e+00 7.958e+24 
5.982e+27 1.196e+27 6.512e+08 4.190e+08 4.500e+01 1.040e+06 9.453e+05 3.075e+39 8.857e-01  9.154e-01 7.077e+27 0.000e+00 1.005e+26 
5.978e+26 5.978e+25 3.406e+08 1.633e+08 3.750e+01 5.005e+05 4.171e+05 5.192e+37 9.071e-01  8.362e-01 6.478e+26 0.000e+00 9.798e+24 
5.978e+26 5.978e+25 3.406e+08 1.633e+08 1.000e-01 1.043e+06 4.171e+05 5.192e+37 9.071e-01  4.751e-01 6.262e+26 0.000e+00 3.139e+25 
5.978e+26 1.196e+26 3.406e+08 2.060e+08 5.250e+01 4.183e+05 4.183e+05 5.800e+37 9.070e-01  9.932e-01 7.165e+26 0.000e+00 8.937e+23 
5.978e+26 5.978e+25 3.406e+08 1.633e+08 6.000e+01 4.797e+05 4.171e+05 5.192e+37 9.071e-01  1.601e-01 6.073e+26 4.949e+25 7.276e+23 
5.969e+25 1.194e+25 1.639e+08 9.631e+07 4.500e+01 2.684e+05 1.917e+05 1.195e+36 9.192e-01  1.689e-01 6.171e+25 9.210e+24 7.448e+23 
5.978e+26 4.184e+26 3.406e+08 3.055e+08 3.750e+01 1.832e+06 4.579e+05 9.721e+37 9.080e-01 -2.985e-01 4.729e+26 2.487e+26 2.942e+26 
5.978e+26 4.184e+26 3.406e+08 3.055e+08 7.500e+01 5.953e+05 4.579e+05 9.721e+37 9.080e-01  2.783e-03 5.989e+26 4.162e+26 5.771e+23 
5.978e+26 5.978e+25 3.406e+08 1.633e+08 3.750e+01 1.460e+06 4.171e+05 5.192e+37 9.071e-01 -3.970e-01 5.740e+26 0.000e+00 8.351e+25 
5.982e+27 1.196e+27 6.512e+08 4.190e+08 6.000e+01 9.453e+05 9.453e+05 3.075e+39 8.857e-01  8.840e-01 7.039e+27 0.000e+00 1.381e+26 
5.978e+26 4.184e+26 3.406e+08 3.055e+08 3.750e+01 7.327e+05 4.579e+05 9.721e+37 9.080e-01 -2.790e-03 5.966e+26 3.975e+26 2.159e+25 
5.978e+26 5.978e+25 3.406e+08 1.633e+08 7.500e+01 1.251e+06 4.171e+05 5.192e+37 9.071e-01 -4.229e-04 5.977e+26 5.802e+25 1.787e+24 
5.982e+27 4.187e+27 6.512e+08 5.900e+08 3.000e+01 4.179e+06 1.045e+06 5.155e+39 8.866e-01 -5.748e-01 3.575e+27 1.310e+27 5.275e+27 
5.969e+25 1.194e+25 1.639e+08 9.631e+07 3.750e+01 6.710e+05 1.917e+05 1.195e+36 9.192e-01 -3.741e-01 5.523e+25 1.399e+24 1.504e+25 
5.978e+26 1.196e+26 3.406e+08 2.060e+08 6.000e+01 1.255e+06 4.183e+05 5.800e+37 9.070e-01 -1.051e-02 5.965e+26 1.084e+26 1.248e+25 
5.978e+26 4.184e+26 3.406e+08 3.055e+08 6.000e+01 5.037e+05 4.579e+05 9.721e+37 9.080e-01  9.983e-01 1.015e+27 0.000e+00 2.442e+23 
5.978e+26 2.092e+26 3.406e+08 2.456e+08 2.250e+01 1.500e+06 4.284e+05 6.826e+37 9.079e-01 -8.397e-01 4.221e+26 2.837e+25 3.564e+26 
5.982e+27 1.196e+27 6.512e+08 4.190e+08 1.000e-01 1.891e+06 9.453e+05 3.075e+39 8.857e-01  4.043e-01 6.465e+27 0.000e+00 7.120e+26 
5.969e+25 1.194e+25 1.639e+08 9.631e+07 6.000e+01 2.205e+05 1.917e+05 1.195e+36 9.192e-01  8.493e-02 6.071e+25 1.094e+25 1.386e+22 
5.978e+26 2.092e+26 3.406e+08 2.456e+08 7.500e+01 4.927e+05 4.284e+05 6.826e+37 9.079e-01  2.093e-02 6.021e+26 2.043e+26 3.411e+23 
5.978e+26 1.196e+26 3.406e+08 2.060e+08 4.500e+01 1.673e+06 4.183e+05 5.800e+37 9.070e-01 -1.986e-01 5.740e+26 4.474e+25 9.864e+25 
5.969e+25 4.179e+25 1.639e+08 1.461e+08 4.500e+01 4.181e+05 2.091e+05 2.016e+36 9.138e-01 -3.227e-02 5.835e+25 3.844e+25 4.668e+24 
5.982e+27 4.187e+27 6.512e+08 5.900e+08 8.250e+01 1.358e+06 1.045e+06 5.155e+39 8.866e-01  4.534e-04 5.983e+27 4.170e+27 7.280e+24 
5.982e+27 4.187e+27 6.512e+08 5.900e+08 1.500e+01 3.134e+06 1.045e+06 5.155e+39 8.866e-01 -8.232e-01 2.535e+27 8.267e+26 6.799e+27 
5.978e+26 5.978e+25 3.406e+08 1.633e+08 4.500e+01 5.840e+05 4.171e+05 5.192e+37 9.071e-01  3.041e-01 6.159e+26 2.600e+25 1.560e+25 
5.969e+25 1.194e+25 1.639e+08 9.631e+07 7.500e+01 5.751e+05 1.917e+05 1.195e+36 9.192e-01 -2.990e-03 5.966e+25 1.168e+25 3.282e+23 
5.982e+27 4.187e+27 6.512e+08 5.900e+08 3.000e+01 1.672e+06 1.045e+06 5.155e+39 8.866e-01 -3.340e-02 5.842e+27 3.844e+27 4.752e+26 
5.978e+26 4.184e+26 3.406e+08 3.055e+08 2.250e+01 6.411e+05 4.579e+05 9.721e+37 9.080e-01  9.279e-01 9.860e+26 0.000e+00 2.971e+25 
5.978e+26 2.092e+26 3.406e+08 2.456e+08 6.000e+01 1.285e+06 4.284e+05 6.826e+37 9.079e-01 -1.382e-02 5.949e+26 1.974e+26 1.454e+25 
5.978e+26 2.092e+26 3.406e+08 2.456e+08 4.500e+01 1.714e+06 4.284e+05 6.826e+37 9.079e-01 -1.814e-01 5.598e+26 1.274e+26 1.196e+26 
5.982e+27 1.196e+27 6.512e+08 4.190e+08 7.500e+01 1.134e+06 9.453e+05 3.075e+39 8.857e-01  2.084e-02 6.006e+27 1.165e+27 5.945e+24 
5.978e+26 1.196e+26 3.406e+08 2.060e+08 7.500e+01 4.810e+05 4.183e+05 5.800e+37 9.070e-01  3.161e-02 6.015e+26 1.156e+26 3.082e+23 
5.978e+26 2.092e+26 3.406e+08 2.456e+08 3.000e+01 1.071e+06 4.284e+05 6.826e+37 9.079e-01 -2.105e-01 5.537e+26 1.058e+26 1.473e+26 
5.969e+25 1.194e+25 1.639e+08 9.631e+07 5.250e+01 2.300e+05 1.917e+05 1.195e+36 9.192e-01  1.366e-01 6.132e+25 1.025e+25 8.533e+22 
5.982e+27 1.196e+27 6.512e+08 4.190e+08 7.500e+01 3.309e+06 9.453e+05 3.075e+39 8.857e-01 -2.845e-03 5.978e+27 1.184e+27 1.477e+25 
5.969e+25 1.194e+25 1.639e+08 9.631e+07 4.500e+01 2.013e+05 1.917e+05 1.195e+36 9.192e-01  9.463e-01 7.099e+25 0.000e+00 6.732e+23 
5.969e+25 1.194e+25 1.639e+08 9.631e+07 7.500e+01 3.259e+05 1.917e+05 1.195e+36 9.192e-01  1.049e-02 5.982e+25 1.170e+25 1.470e+23 
5.978e+26 2.092e+26 3.406e+08 2.456e+08 6.000e+01 7.283e+05 4.284e+05 6.826e+37 9.079e-01  1.173e-02 6.002e+26 2.015e+26 5.093e+24 
5.978e+26 1.196e+26 3.406e+08 2.060e+08 3.000e+01 1.046e+06 4.183e+05 5.800e+37 9.070e-01 -2.516e-01 5.677e+26 2.169e+25 1.280e+26 
5.982e+27 1.196e+27 6.512e+08 4.190e+08 3.750e+01 2.836e+06 9.453e+05 3.075e+39 8.857e-01 -1.855e-01 5.760e+27 2.531e+26 1.164e+27 
5.982e+27 4.187e+27 6.512e+08 5.900e+08 1.500e+01 1.776e+06 1.045e+06 5.155e+39 8.866e-01  6.505e-01 8.705e+27 0.000e+00 1.455e+27 
5.978e+26 4.184e+26 3.406e+08 3.055e+08 8.950e+01 5.037e+05 4.579e+05 9.721e+37 9.080e-01  9.860e-03 6.019e+26 4.135e+26 3.217e+23 
5.969e+25 4.179e+25 1.639e+08 1.461e+08 1.500e+01 7.317e+05 2.091e+05 2.016e+36 9.138e-01 -8.710e-01 2.330e+25 6.984e+24 7.118e+25 
5.969e+25 1.194e+25 1.639e+08 9.631e+07 8.950e+01 2.205e+05 1.917e+05 1.195e+36 9.192e-01  1.946e-02 5.993e+25 1.173e+25 7.113e+21 
5.982e+27 4.187e+27 6.512e+08 5.900e+08 4.500e+01 2.612e+06 1.045e+06 5.155e+39 8.866e-01 -6.163e-02 5.723e+27 3.773e+27 6.641e+26 
5.969e+25 1.194e+25 1.639e+08 9.631e+07 3.750e+01 2.300e+05 1.917e+05 1.195e+36 9.192e-01  9.299e-01 7.080e+25 0.000e+00 8.682e+23 
5.978e+26 5.978e+25 3.406e+08 1.633e+08 2.250e+01 4.171e+05 4.171e+05 5.192e+37 9.071e-01  9.848e-01 6.566e+26 0.000e+00 9.134e+23 
5.978e+26 1.196e+26 3.406e+08 2.060e+08 6.000e+01 7.111e+05 4.183e+05 5.800e+37 9.070e-01  2.735e-02 6.010e+26 1.112e+26 5.210e+24 
5.969e+25 1.194e+25 1.639e+08 9.631e+07 1.000e-01 4.793e+05 1.917e+05 1.195e+36 9.192e-01  1.463e-02 5.987e+25 0.000e+00 1.180e+25 
5.978e+26 4.184e+26 3.406e+08 3.055e+08 8.250e+01 5.037e+05 4.579e+05 9.721e+37 9.080e-01  1.110e-02 6.024e+26 4.131e+26 2.419e+23 
5.978e+26 5.978e+25 3.406e+08 1.633e+08 8.900e+01 4.171e+05 4.171e+05 5.192e+37 9.071e-01  9.965e-01 6.573e+26 0.000e+00 2.150e+23 
5.982e+27 4.187e+27 6.512e+08 5.900e+08 2.250e+01 4.179e+06 1.045e+06 5.155e+39 8.866e-01 -9.098e-01 2.172e+27 0.000e+00 7.988e+27 
5.982e+27 1.196e+27 6.512e+08 4.190e+08 7.500e+01 2.363e+06 9.453e+05 3.075e+39 8.857e-01 -8.777e-04 5.980e+27 1.187e+27 9.413e+24 
5.978e+26 2.092e+26 3.406e+08 2.456e+08 3.000e+01 1.500e+06 4.284e+05 6.826e+37 9.079e-01 -4.832e-01 4.967e+26 3.282e+25 2.773e+26 
5.982e+27 4.187e+27 6.512e+08 5.900e+08 6.000e+01 1.358e+06 1.045e+06 5.155e+39 8.866e-01  6.620e-03 6.009e+27 4.124e+27 2.724e+25 
5.969e+25 1.194e+25 1.639e+08 9.631e+07 8.250e+01 2.205e+05 1.917e+05 1.195e+36 9.192e-01  2.277e-02 5.997e+25 1.169e+25 5.678e+21 
5.969e+25 1.194e+25 1.639e+08 9.631e+07 2.250e+01 3.451e+05 1.917e+05 1.195e+36 9.192e-01  6.443e-01 6.739e+25 0.000e+00 4.278e+24 
5.969e+25 1.194e+25 1.639e+08 9.631e+07 1.000e-01 6.710e+05 1.917e+05 1.195e+36 9.192e-01 -1.821e+00 3.795e+25 0.000e+00 3.371e+25 
5.982e+27 4.187e+27 6.512e+08 5.900e+08 4.500e+01 3.657e+06 1.045e+06 5.155e+39 8.866e-01 -1.100e-01 5.521e+27 3.564e+27 1.076e+27 
5.969e+25 4.179e+25 1.639e+08 1.461e+08 1.500e+01 5.227e+05 2.091e+05 2.016e+36 9.138e-01 -3.932e-01 4.326e+25 2.244e+25 3.575e+25 
5.969e+25 4.179e+25 1.639e+08 1.461e+08 7.500e+01 2.195e+05 2.091e+05 2.016e+36 9.138e-01  9.843e-01 1.008e+26 0.000e+00 6.361e+23 
5.982e+27 1.196e+27 6.512e+08 4.190e+08 1.000e-01 1.607e+06 9.453e+05 3.075e+39 8.857e-01  7.083e-01 6.829e+27 0.000e+00 3.483e+26 
5.982e+27 1.196e+27 6.512e+08 4.190e+08 3.750e+01 1.891e+06 9.453e+05 3.075e+39 8.857e-01 -1.477e-02 5.964e+27 5.724e+26 6.409e+26 
5.969e+25 4.179e+25 1.639e+08 1.461e+08 4.500e+01 3.554e+05 2.091e+05 2.016e+36 9.138e-01 -4.211e-03 5.952e+25 3.965e+25 2.291e+24 
5.982e+27 4.187e+27 6.512e+08 5.900e+08 2.250e+01 1.672e+06 1.045e+06 5.155e+39 8.866e-01 -2.317e-02 5.885e+27 3.393e+27 8.824e+26 
5.978e+26 1.196e+26 3.406e+08 2.060e+08 3.000e+01 1.464e+06 4.183e+05 5.800e+37 9.070e-01 -5.829e-01 5.281e+26 0.000e+00 1.893e+26 
5.982e+27 4.187e+27 6.512e+08 5.900e+08 1.500e+01 2.090e+06 1.045e+06 5.155e+39 8.866e-01 -2.227e-01 5.049e+27 2.504e+27 2.608e+27 
5.969e+25 4.179e+25 1.639e+08 1.461e+08 4.500e+01 6.272e+05 2.091e+05 2.016e+36 9.138e-01 -1.057e-01 5.528e+25 3.564e+25 1.055e+25 
5.978e+26 1.196e+26 3.406e+08 2.060e+08 3.000e+01 5.019e+05 4.183e+05 5.800e+37 9.070e-01  8.997e-01 7.053e+26 0.000e+00 1.207e+25 
5.982e+27 4.187e+27 6.512e+08 5.900e+08 5.250e+01 1.097e+06 1.045e+06 5.155e+39 8.866e-01  9.618e-01 1.001e+28 0.000e+00 1.519e+26 
5.982e+27 1.196e+27 6.512e+08 4.190e+08 1.000e-01 2.836e+06 9.453e+05 3.075e+39 8.857e-01 -1.222e+00 4.520e+27 0.000e+00 2.657e+27 
5.978e+26 2.092e+26 3.406e+08 2.456e+08 2.250e+01 1.071e+06 4.284e+05 6.826e+37 9.079e-01 -3.165e-01 5.315e+26 9.873e+25 1.765e+26 
5.978e+26 1.196e+26 3.406e+08 2.060e+08 6.000e+01 8.366e+05 4.183e+05 5.800e+37 9.070e-01  1.055e-02 5.990e+26 1.111e+26 7.233e+24 
5.969e+25 1.194e+25 1.639e+08 9.631e+07 3.750e+01 4.793e+05 1.917e+05 1.195e+36 9.192e-01 -1.497e-01 5.791e+25 5.216e+24 8.542e+24 
5.982e+27 4.187e+27 6.512e+08 5.900e+08 4.500e+01 1.254e+06 1.045e+06 5.155e+39 8.866e-01  2.119e-02 6.070e+27 4.047e+27 4.291e+25 
5.969e+25 4.179e+25 1.639e+08 1.461e+08 6.000e+01 8.363e+05 2.091e+05 2.016e+36 9.138e-01 -3.451e-02 5.825e+25 3.976e+25 3.450e+24 
5.978e+26 2.092e+26 3.406e+08 2.456e+08 3.000e+01 5.141e+05 4.284e+05 6.826e+37 9.079e-01  9.547e-01 7.975e+26 0.000e+00 9.305e+24 
5.978e+26 5.978e+25 3.406e+08 1.633e+08 3.000e+01 4.171e+05 4.171e+05 5.192e+37 9.071e-01  9.739e-01 6.560e+26 0.000e+00 1.568e+24 
5.982e+27 4.187e+27 6.512e+08 5.900e+08 8.950e+01 1.358e+06 1.045e+06 5.155e+39 8.866e-01  6.559e-04 5.984e+27 4.171e+27 4.868e+24 
5.978e+26 2.092e+26 3.406e+08 2.456e+08 6.000e+01 8.569e+05 4.284e+05 6.826e+37 9.079e-01  1.663e-03 5.981e+26 2.014e+26 7.291e+24 
5.978e+26 1.196e+26 3.406e+08 2.060e+08 2.250e+01 1.046e+06 4.183e+05 5.800e+37 9.070e-01 -3.240e-01 5.590e+26 4.817e+25 1.102e+26 
5.969e+25 1.194e+25 1.639e+08 9.631e+07 7.500e+01 3.834e+05 1.917e+05 1.195e+36 9.192e-01  4.973e-03 5.975e+25 1.172e+25 1.956e+23 
5.978e+26 5.978e+25 3.406e+08 1.633e+08 3.750e+01 1.043e+06 4.171e+05 5.192e+37 9.071e-01 -9.459e-02 5.921e+26 0.000e+00 6.544e+25 
5.969e+25 4.179e+25 1.639e+08 1.461e+08 3.750e+01 2.300e+05 2.091e+05 2.016e+36 9.138e-01  9.743e-01 1.004e+26 0.000e+00 1.053e+24 
5.978e+26 2.092e+26 3.406e+08 2.456e+08 1.000e-01 4.284e+05 4.284e+05 6.826e+37 9.079e-01  9.866e-01 8.042e+26 0.000e+00 2.620e+24 
5.982e+27 1.196e+27 6.512e+08 4.190e+08 1.500e+01 1.323e+06 9.453e+05 3.075e+39 8.857e-01  8.242e-01 6.967e+27 0.000e+00 2.097e+26 
5.978e+26 1.196e+26 3.406e+08 2.060e+08 1.000e-01 4.183e+05 4.183e+05 5.800e+37 9.070e-01  9.950e-01 7.167e+26 0.000e+00 6.845e+23 
5.978e+26 5.978e+25 3.406e+08 1.633e+08 7.500e+01 8.342e+05 4.171e+05 5.192e+37 9.071e-01  7.549e-03 5.982e+26 5.806e+25 1.271e+24 
5.969e+25 4.179e+25 1.639e+08 1.461e+08 7.500e+01 2.927e+05 2.091e+05 2.016e+36 9.138e-01  2.158e-03 5.978e+25 4.158e+25 9.652e+22 
5.969e+25 1.194e+25 1.639e+08 9.631e+07 3.000e+01 1.917e+05 1.917e+05 1.195e+36 9.192e-01  9.932e-01 7.155e+25 0.000e+00 1.127e+23 
5.969e+25 4.179e+25 1.639e+08 1.461e+08 5.250e+01 2.300e+05 2.091e+05 2.016e+36 9.138e-01  9.888e-01 1.010e+26 0.000e+00 4.477e+23 
5.982e+27 4.187e+27 6.512e+08 5.900e+08 7.500e+01 1.149e+06 1.045e+06 5.155e+39 8.866e-01  1.065e-02 6.026e+27 4.127e+27 7.190e+24 
5.978e+26 5.978e+25 3.406e+08 1.633e+08 8.250e+01 4.797e+05 4.171e+05 5.192e+37 9.071e-01  3.005e-02 5.996e+26 5.762e+25 3.679e+23 
5.982e+27 1.196e+27 6.512e+08 4.190e+08 3.000e+01 1.418e+06 9.453e+05 3.075e+39 8.857e-01  6.336e-01 6.739e+27 0.000e+00 4.377e+26 
5.969e+25 1.194e+25 1.639e+08 9.631e+07 8.900e+01 1.917e+05 1.917e+05 1.195e+36 9.192e-01  8.939e-01 7.037e+25 9.587e+23 3.393e+23 
5.982e+27 4.187e+27 6.512e+08 5.900e+08 3.750e+01 1.463e+06 1.045e+06 5.155e+39 8.866e-01  6.820e-03 6.010e+27 3.980e+27 1.705e+26 
5.982e+27 1.196e+27 6.512e+08 4.190e+08 8.250e+01 9.453e+05 9.453e+05 3.075e+39 8.857e-01  9.283e-01 7.092e+27 0.000e+00 8.512e+25 
5.978e+26 5.978e+25 3.406e+08 1.633e+08 2.250e+01 7.508e+05 4.171e+05 5.192e+37 9.071e-01  6.915e-01 6.391e+26 0.000e+00 1.845e+25 
5.978e+26 5.978e+25 3.406e+08 1.633e+08 1.000e-01 1.460e+06 4.171e+05 5.192e+37 9.071e-01 -1.825e+00 4.887e+26 0.000e+00 1.689e+26 
5.982e+27 1.196e+27 6.512e+08 4.190e+08 6.000e+01 1.891e+06 9.453e+05 3.075e+39 8.857e-01  3.628e-03 5.986e+27 1.121e+27 7.035e+25 
5.969e+25 1.194e+25 1.639e+08 9.631e+07 3.000e+01 5.751e+05 1.917e+05 1.195e+36 9.192e-01 -4.411e-01 5.443e+25 1.864e+24 1.537e+25 
5.982e+27 4.187e+27 6.512e+08 5.900e+08 4.500e+01 1.201e+06 1.045e+06 5.155e+39 8.866e-01  9.902e-01 1.013e+28 0.000e+00 3.283e+25 
5.969e+25 1.194e+25 1.639e+08 9.631e+07 1.500e+01 7.668e+05 1.917e+05 1.195e+36 9.192e-01 -2.103e+00 3.458e+25 0.000e+00 3.708e+25 
5.982e+27 1.196e+27 6.512e+08 4.190e+08 3.000e+01 1.134e+06 9.453e+05 3.075e+39 8.857e-01  8.563e-01 7.006e+27 0.000e+00 1.713e+26 
5.982e+27 4.187e+27 6.512e+08 5.900e+08 5.250e+01 1.358e+06 1.045e+06 5.155e+39 8.866e-01  1.224e-02 6.033e+27 4.078e+27 4.925e+25 
5.978e+26 1.196e+26 3.406e+08 2.060e+08 1.000e-01 1.255e+06 4.183e+05 5.800e+37 9.070e-01 -9.808e-01 4.805e+26 0.000e+00 2.369e+26 
5.982e+27 4.187e+27 6.512e+08 5.900e+08 3.750e+01 1.358e+06 1.045e+06 5.155e+39 8.866e-01  1.618e-02 6.049e+27 4.001e+27 1.105e+26 
5.982e+27 4.187e+27 6.512e+08 5.900e+08 8.950e+01 1.097e+06 1.045e+06 5.155e+39 8.866e-01  9.962e-01 1.015e+28 0.000e+00 7.636e+24 
5.982e+27 4.187e+27 6.512e+08 5.900e+08 7.500e+01 4.179e+06 1.045e+06 5.155e+39 8.866e-01 -1.917e-03 5.973e+27 4.169e+27 1.827e+25 
5.982e+27 1.196e+27 6.512e+08 4.190e+08 2.250e+01 2.363e+06 9.453e+05 3.075e+39 8.857e-01 -3.826e-01 5.524e+27 1.576e+26 1.496e+27 
5.978e+26 2.092e+26 3.406e+08 2.456e+08 1.000e-01 1.285e+06 4.284e+05 6.826e+37 9.079e-01 -7.856e-01 4.334e+26 0.000e+00 3.734e+26 
5.969e+25 1.194e+25 1.639e+08 9.631e+07 2.250e+01 3.834e+05 1.917e+05 1.195e+36 9.192e-01  4.886e-01 6.553e+25 0.000e+00 6.138e+24 
5.978e+26 1.196e+26 3.406e+08 2.060e+08 7.500e+01 1.046e+06 4.183e+05 5.800e+37 9.070e-01  2.262e-04 5.978e+26 1.182e+26 1.448e+24 
5.978e+26 2.092e+26 3.406e+08 2.456e+08 3.750e+01 8.569e+05 4.284e+05 6.826e+37 9.079e-01 -1.998e-02 5.936e+26 1.448e+26 6.839e+25 
5.969e+25 1.194e+25 1.639e+08 9.631e+07 8.250e+01 2.300e+05 1.917e+05 1.195e+36 9.192e-01  2.124e-02 5.995e+25 1.171e+25 7.592e+21 
5.969e+25 4.179e+25 1.639e+08 1.461e+08 3.750e+01 3.345e+05 2.091e+05 2.016e+36 9.138e-01 -4.093e-03 5.952e+25 3.990e+25 2.034e+24 
5.978e+26 2.092e+26 3.406e+08 2.456e+08 1.000e-01 7.283e+05 4.284e+05 6.826e+37 9.079e-01  7.654e-01 7.579e+26 0.000e+00 4.891e+25 
5.982e+27 4.187e+27 6.512e+08 5.900e+08 6.000e+01 1.097e+06 1.045e+06 5.155e+39 8.866e-01  9.598e-01 1.000e+28 0.000e+00 1.601e+26 
5.978e+26 1.196e+26 3.406e+08 2.060e+08 1.000e-01 7.111e+05 4.183e+05 5.800e+37 9.070e-01  8.677e-01 7.015e+26 0.000e+00 1.591e+25 
5.969e+25 4.179e+25 1.639e+08 1.461e+08 3.750e+01 8.363e+05 2.091e+05 2.016e+36 9.138e-01 -3.406e-01 4.546e+25 2.359e+25 3.240e+25 
5.969e+25 1.194e+25 1.639e+08 9.631e+07 6.000e+01 4.793e+05 1.917e+05 1.195e+36 9.192e-01 -1.046e-02 5.957e+25 1.057e+25 1.520e+24 
5.982e+27 1.196e+27 6.512e+08 4.190e+08 3.000e+01 3.309e+06 9.453e+05 3.075e+39 8.857e-01 -5.559e-01 5.316e+27 0.000e+00 1.861e+27 
5.978e+26 1.196e+26 3.406e+08 2.060e+08 3.750e+01 8.366e+05 4.183e+05 5.800e+37 9.070e-01  1.341e-02 5.994e+26 5.366e+25 6.438e+25 
5.969e+25 4.179e+25 1.639e+08 1.461e+08 7.500e+01 2.718e+05 2.091e+05 2.016e+36 9.138e-01  3.606e-03 5.984e+25 4.158e+25 3.265e+22 
5.978e+26 2.092e+26 3.406e+08 2.456e+08 7.500e+01 1.071e+06 4.284e+05 6.826e+37 9.079e-01 -1.012e-03 5.976e+26 2.077e+26 1.553e+24 
5.978e+26 1.196e+26 3.406e+08 2.060e+08 3.000e+01 6.274e+05 4.183e+05 5.800e+37 9.070e-01  6.858e-01 6.798e+26 0.000e+00 3.765e+25 
5.978e+26 2.092e+26 3.406e+08 2.456e+08 8.250e+01 4.284e+05 4.284e+05 6.826e+37 9.079e-01  8.700e-01 7.798e+26 1.118e+25 1.585e+25 
5.978e+26 5.978e+25 3.406e+08 1.633e+08 8.250e+01 5.005e+05 4.171e+05 5.192e+37 9.071e-01  2.515e-02 5.993e+26 5.796e+25 3.223e+23 
5.969e+25 4.179e+25 1.639e+08 1.461e+08 2.250e+01 2.927e+05 2.091e+05 2.016e+36 9.138e-01  9.300e-01 9.856e+25 0.000e+00 2.902e+24 
5.978e+26 5.978e+25 3.406e+08 1.633e+08 2.250e+01 8.342e+05 4.171e+05 5.192e+37 9.071e-01  5.504e-01 6.307e+26 0.000e+00 2.688e+25 
5.978e+26 2.092e+26 3.406e+08 2.456e+08 3.000e+01 6.426e+05 4.284e+05 6.826e+37 9.079e-01  7.686e-01 7.586e+26 8.579e+24 3.967e+25 
5.978e+26 4.184e+26 3.406e+08 3.055e+08 4.500e+01 9.158e+05 4.579e+05 9.721e+37 9.080e-01 -2.894e-02 5.857e+26 3.901e+26 3.994e+25 
5.978e+26 1.196e+26 3.406e+08 2.060e+08 8.250e+01 4.183e+05 4.183e+05 5.800e+37 9.070e-01  8.827e-01 7.033e+26 9.658e+24 4.454e+24 
5.969e+25 4.179e+25 1.639e+08 1.461e+08 6.000e+01 2.300e+05 2.091e+05 2.016e+36 9.138e-01  9.992e-01 1.014e+26 0.000e+00 1.364e+22 
5.978e+26 5.978e+25 3.406e+08 1.633e+08 6.000e+01 1.043e+06 4.171e+05 5.192e+37 9.071e-01  9.251e-03 5.983e+26 5.001e+25 9.221e+24 
5.978e+26 1.196e+26 3.406e+08 2.060e+08 1.500e+01 5.856e+05 4.183e+05 5.800e+37 9.070e-01  9.089e-01 7.064e+26 0.000e+00 1.098e+25 
5.978e+26 5.978e+25 3.406e+08 1.633e+08 1.500e+01 1.668e+06 4.171e+05 5.192e+37 9.071e-01 -2.097e+00 4.724e+26 0.000e+00 1.852e+26 
5.978e+26 5.978e+25 3.406e+08 1.633e+08 3.000e+01 1.251e+06 4.171e+05 5.192e+37 9.071e-01 -4.755e-01 5.693e+26 0.000e+00 8.820e+25 
5.982e+27 4.187e+27 6.512e+08 5.900e+08 6.000e+01 1.463e+06 1.045e+06 5.155e+39 8.866e-01  3.847e-03 5.998e+27 4.123e+27 3.943e+25 
5.969e+25 4.179e+25 1.639e+08 1.461e+08 8.950e+01 2.300e+05 2.091e+05 2.016e+36 9.138e-01  8.428e-03 6.005e+25 4.140e+25 1.598e+22 
5.978e+26 2.092e+26 3.406e+08 2.456e+08 1.500e+01 5.998e+05 4.284e+05 6.826e+37 9.079e-01  8.898e-01 7.839e+26 0.000e+00 2.288e+25 
5.982e+27 1.196e+27 6.512e+08 4.190e+08 1.000e-01 9.453e+05 9.453e+05 3.075e+39 8.857e-01  9.517e-01 7.120e+27 0.000e+00 5.716e+25 
5.969e+25 4.179e+25 1.639e+08 1.461e+08 4.500e+01 2.091e+05 2.091e+05 2.016e+36 9.138e-01  9.772e-01 1.005e+26 0.000e+00 9.294e+23 
5.978e+26 4.184e+26 3.406e+08 3.055e+08 7.500e+01 4.808e+05 4.579e+05 9.721e+37 9.080e-01  9.984e-01 1.016e+27 0.000e+00 2.058e+23 
5.978e+26 4.184e+26 3.406e+08 3.055e+08 4.500e+01 7.785e+05 4.579e+05 9.721e+37 9.080e-01 -5.421e-03 5.955e+26 3.976e+26 2.262e+25 
5.969e+25 4.179e+25 1.639e+08 1.461e+08 3.000e+01 2.927e+05 2.091e+05 2.016e+36 9.138e-01  9.539e-01 9.955e+25 0.000e+00 1.904e+24 
5.978e+26 5.978e+25 3.406e+08 1.633e+08 6.000e+01 5.005e+05 4.171e+05 5.192e+37 9.071e-01  1.431e-01 6.063e+26 5.022e+25 1.012e+24 
5.978e+26 2.092e+26 3.406e+08 2.456e+08 6.000e+01 4.284e+05 4.284e+05 6.826e+37 9.079e-01  9.924e-01 8.054e+26 0.000e+00 1.412e+24 
5.978e+26 4.184e+26 3.406e+08 3.055e+08 1.500e+01 1.145e+06 4.579e+05 9.721e+37 9.080e-01 -4.309e-01 4.175e+26 2.089e+26 3.893e+26 
5.969e+25 1.194e+25 1.639e+08 9.631e+07 7.500e+01 1.917e+05 1.917e+05 1.195e+36 9.192e-01  8.578e-01 6.993e+25 9.551e+23 7.742e+23 
5.982e+27 4.187e+27 6.512e+08 5.900e+08 1.500e+01 1.045e+06 1.045e+06 5.155e+39 8.866e-01  9.445e-01 9.936e+27 0.000e+00 2.242e+26 
5.978e+26 5.978e+25 3.406e+08 1.633e+08 2.250e+01 7.091e+05 4.171e+05 5.192e+37 9.071e-01  7.563e-01 6.430e+26 0.000e+00 1.458e+25 
5.978e+26 1.196e+26 3.406e+08 2.060e+08 6.000e+01 4.183e+05 4.183e+05 5.800e+37 9.070e-01  9.283e-01 7.087e+26 0.000e+00 8.660e+24 
5.969e+25 1.194e+25 1.639e+08 9.631e+07 3.750e+01 2.876e+05 1.917e+05 1.195e+36 9.192e-01  2.478e-01 6.265e+25 6.111e+24 2.901e+24 
5.969e+25 4.179e+25 1.639e+08 1.461e+08 8.250e+01 2.300e+05 2.091e+05 2.016e+36 9.138e-01  9.254e-03 6.008e+25 4.136e+25 1.553e+22 
5.978e+26 5.978e+25 3.406e+08 1.633e+08 5.250e+01 4.797e+05 4.171e+05 5.192e+37 9.071e-01  3.012e-01 6.158e+26 3.986e+25 1.923e+24 
5.978e+26 5.978e+25 3.406e+08 1.633e+08 2.250e+01 1.251e+06 4.171e+05 5.192e+37 9.071e-01 -6.807e-01 5.571e+26 1.664e+25 8.384e+25 
5.978e+26 2.092e+26 3.406e+08 2.456e+08 4.500e+01 4.713e+05 4.284e+05 6.826e+37 9.079e-01  9.654e-01 7.997e+26 0.000e+00 7.061e+24 
5.982e+27 1.196e+27 6.512e+08 4.190e+08 3.750e+01 9.453e+05 9.453e+05 3.075e+39 8.857e-01  9.702e-01 7.142e+27 0.000e+00 3.497e+25 
5.978e+26 5.978e+25 3.406e+08 1.633e+08 4.500e+01 5.422e+05 4.171e+05 5.192e+37 9.071e-01  3.872e-01 6.209e+26 2.458e+25 1.205e+25 
5.978e+26 5.978e+25 3.406e+08 1.633e+08 6.000e+01 1.460e+06 4.171e+05 5.192e+37 9.071e-01 -2.277e-02 5.964e+26 4.691e+25 1.424e+25 
5.978e+26 4.184e+26 3.406e+08 3.055e+08 6.000e+01 1.832e+06 4.579e+05 9.721e+37 9.080e-01 -2.534e-02 5.872e+26 4.032e+26 2.542e+25 
5.982e+27 1.196e+27 6.512e+08 4.190e+08 5.250e+01 9.453e+05 9.453e+05 3.075e+39 8.857e-01  9.319e-01 7.096e+27 0.000e+00 8.075e+25 
5.978e+26 4.184e+26 3.406e+08 3.055e+08 4.500e+01 1.374e+06 4.579e+05 9.721e+37 9.080e-01 -9.217e-02 5.592e+26 3.631e+26 9.340e+25 
5.978e+26 1.196e+26 3.406e+08 2.060e+08 4.500e+01 4.601e+05 4.183e+05 5.800e+37 9.070e-01  9.820e-01 7.152e+26 0.000e+00 2.234e+24 
5.978e+26 5.978e+25 3.406e+08 1.633e+08 8.950e+01 5.005e+05 4.171e+05 5.192e+37 9.071e-01  1.920e-02 5.989e+26 5.817e+25 4.705e+23 
5.969e+25 1.194e+25 1.639e+08 9.631e+07 4.500e+01 2.492e+05 1.917e+05 1.195e+36 9.192e-01  2.131e-01 6.224e+25 8.954e+24 4.723e+23 
5.969e+25 1.194e+25 1.639e+08 9.631e+07 5.250e+01 2.205e+05 1.917e+05 1.195e+36 9.192e-01  9.984e-01 7.161e+25 0.000e+00 5.038e+22 
5.978e+26 2.092e+26 3.406e+08 2.456e+08 3.750e+01 1.285e+06 4.284e+05 6.826e+37 9.079e-01 -1.815e-01 5.598e+26 1.017e+26 1.453e+26 
5.978e+26 4.184e+26 3.406e+08 3.055e+08 7.500e+01 6.411e+05 4.579e+05 9.721e+37 9.080e-01  1.715e-03 5.985e+26 4.164e+26 8.000e+23 
5.969e+25 1.194e+25 1.639e+08 9.631e+07 2.250e+01 5.751e+05 1.917e+05 1.195e+36 9.192e-01 -6.496e-01 5.194e+25 3.476e+24 1.625e+25 
5.982e+27 1.196e+27 6.512e+08 4.190e+08 6.000e+01 1.607e+06 9.453e+05 3.075e+39 8.857e-01  1.830e-02 6.003e+27 1.121e+27 5.239e+25 
5.969e+25 1.194e+25 1.639e+08 9.631e+07 8.950e+01 2.300e+05 1.917e+05 1.195e+36 9.192e-01  1.668e-02 5.989e+25 1.176e+25 7.165e+21 
5.978e+26 2.092e+26 3.406e+08 2.456e+08 7.500e+01 1.500e+06 4.284e+05 6.826e+37 9.079e-01 -1.877e-03 5.974e+26 2.076e+26 1.805e+24 
5.978e+26 4.184e+26 3.406e+08 3.055e+08 3.750e+01 5.037e+05 4.579e+05 9.721e+37 9.080e-01  9.748e-01 1.006e+27 0.000e+00 1.008e+25 
5.978e+26 1.196e+26 3.406e+08 2.060e+08 3.750e+01 1.255e+06 4.183e+05 5.800e+37 9.070e-01 -2.034e-01 5.735e+26 2.327e+25 1.207e+26 
5.982e+27 1.196e+27 6.512e+08 4.190e+08 3.000e+01 2.363e+06 9.453e+05 3.075e+39 8.857e-01 -2.236e-01 5.714e+27 0.000e+00 1.463e+27 
5.969e+25 1.194e+25 1.639e+08 9.631e+07 6.000e+01 6.710e+05 1.917e+05 1.195e+36 9.192e-01 -3.090e-02 5.932e+25 1.042e+25 1.915e+24 
5.969e+25 4.179e+25 1.639e+08 1.461e+08 1.000e-01 8.363e+05 2.091e+05 2.016e+36 9.138e-01 -1.391e+00 1.564e+24 1.520e+24 9.838e+25 
5.982e+27 4.187e+27 6.512e+08 5.900e+08 8.250e+01 1.097e+06 1.045e+06 5.155e+39 8.866e-01  9.965e-01 1.015e+28 0.000e+00 6.575e+24 
5.978e+26 1.196e+26 3.406e+08 2.060e+08 1.000e-01 8.366e+05 4.183e+05 5.800e+37 9.070e-01  7.163e-01 6.834e+26 0.000e+00 3.401e+25 
5.978e+26 2.092e+26 3.406e+08 2.456e+08 7.500e+01 5.141e+05 4.284e+05 6.826e+37 9.079e-01  1.554e-02 6.010e+26 2.054e+26 3.831e+23 
5.978e+26 5.978e+25 3.406e+08 1.633e+08 7.500e+01 4.171e+05 4.171e+05 5.192e+37 9.071e-01  8.392e-01 6.479e+26 0.000e+00 9.617e+24 
5.982e+27 1.196e+27 6.512e+08 4.190e+08 4.500e+01 3.781e+06 9.453e+05 3.075e+39 8.857e-01 -1.655e-01 5.784e+27 5.110e+26 8.826e+26 
5.969e+25 1.194e+25 1.639e+08 9.631e+07 6.000e+01 2.300e+05 1.917e+05 1.195e+36 9.192e-01  8.118e-02 6.066e+25 1.097e+25 3.207e+22 
5.969e+25 1.194e+25 1.639e+08 9.631e+07 3.000e+01 3.834e+05 1.917e+05 1.195e+36 9.192e-01 -2.312e-02 5.942e+25 4.814e+24 7.432e+24 
5.982e+27 1.196e+27 6.512e+08 4.190e+08 6.000e+01 2.836e+06 9.453e+05 3.075e+39 8.857e-01 -1.848e-02 5.959e+27 1.110e+27 1.075e+26 
5.978e+26 5.978e+25 3.406e+08 1.633e+08 3.750e+01 6.257e+05 4.171e+05 5.192e+37 9.071e-01  5.318e-01 6.296e+26 0.000e+00 2.800e+25 
5.978e+26 1.196e+26 3.406e+08 2.060e+08 7.500e+01 5.019e+05 4.183e+05 5.800e+37 9.070e-01  2.601e-02 6.009e+26 1.160e+26 5.210e+23 
5.982e+27 1.196e+27 6.512e+08 4.190e+08 7.500e+01 1.087e+06 9.453e+05 3.075e+39 8.857e-01  2.787e-02 6.015e+27 1.157e+27 5.715e+24 
5.978e+26 2.092e+26 3.406e+08 2.456e+08 1.000e-01 8.569e+05 4.284e+05 6.826e+37 9.079e-01  4.783e-01 6.978e+26 0.000e+00 1.090e+26 
5.982e+27 1.196e+27 6.512e+08 4.190e+08 2.250e+01 3.309e+06 9.453e+05 3.075e+39 8.857e-01 -1.020e+00 4.761e+27 0.000e+00 2.416e+27 
5.978e+26 4.184e+26 3.406e+08 3.055e+08 6.000e+01 5.266e+05 4.579e+05 9.721e+37 9.080e-01  1.325e-02 6.033e+26 4.122e+26 1.789e+23 
5.978e+26 5.978e+25 3.406e+08 1.633e+08 7.500e+01 5.422e+05 4.171e+05 5.192e+37 9.071e-01  3.452e-02 5.998e+26 5.712e+25 6.016e+23 
5.978e+26 1.196e+26 3.406e+08 2.060e+08 3.750e+01 5.856e+05 4.183e+05 5.800e+37 9.070e-01  2.993e-01 6.335e+26 5.958e+25 2.428e+25 
5.978e+26 4.184e+26 3.406e+08 3.055e+08 3.750e+01 1.603e+06 4.579e+05 9.721e+37 9.080e-01 -2.347e-01 4.995e+26 2.901e+26 2.260e+26 
5.978e+26 2.092e+26 3.406e+08 2.456e+08 7.500e+01 4.713e+05 4.284e+05 6.826e+37 9.079e-01  3.132e-02 6.043e+26 2.022e+26 2.565e+23 
5.969e+25 1.194e+25 1.639e+08 9.631e+07 6.000e+01 2.109e+05 1.917e+05 1.195e+36 9.192e-01  1.002e+00 7.165e+25 0.000e+00 1.240e+22 
5.978e+26 5.978e+25 3.406e+08 1.633e+08 3.750e+01 1.668e+06 4.171e+05 5.192e+37 9.071e-01 -5.491e-01 5.649e+26 0.000e+00 9.260e+25 
5.978e+26 1.196e+26 3.406e+08 2.060e+08 7.500e+01 4.601e+05 4.183e+05 5.800e+37 9.070e-01  3.875e-02 6.024e+26 1.138e+26 1.165e+24 
5.978e+26 5.978e+25 3.406e+08 1.633e+08 3.750e+01 6.674e+05 4.171e+05 5.192e+37 9.071e-01  4.159e-01 6.226e+26 9.717e+24 2.520e+25 
5.978e+26 4.184e+26 3.406e+08 3.055e+08 7.500e+01 1.374e+06 4.579e+05 9.721e+37 9.080e-01 -1.552e-03 5.971e+26 4.169e+26 1.722e+24 
5.978e+26 2.092e+26 3.406e+08 2.456e+08 3.750e+01 5.998e+05 4.284e+05 6.826e+37 9.079e-01  1.129e-01 6.214e+26 1.758e+26 9.643e+24 
5.969e+25 1.194e+25 1.639e+08 9.631e+07 2.250e+01 2.684e+05 1.917e+05 1.195e+36 9.192e-01  8.637e-01 7.001e+25 0.000e+00 1.659e+24 
5.978e+26 4.184e+26 3.406e+08 3.055e+08 4.500e+01 4.808e+05 4.579e+05 9.721e+37 9.080e-01  9.573e-01 9.983e+26 0.000e+00 1.738e+25 
5.978e+26 4.184e+26 3.406e+08 3.055e+08 7.500e+01 7.785e+05 4.579e+05 9.721e+37 9.080e-01 -1.113e-04 5.977e+26 4.166e+26 1.434e+24 
5.982e+27 4.187e+27 6.512e+08 5.900e+08 1.000e-01 1.045e+06 1.045e+06 5.155e+39 8.866e-01  9.089e-01 9.787e+27 0.000e+00 3.732e+26 
5.969e+25 1.194e+25 1.639e+08 9.631e+07 4.500e+01 1.917e+05 1.917e+05 1.195e+36 9.192e-01  9.563e-01 7.111e+25 0.000e+00 5.529e+23 
5.978e+26 4.184e+26 3.406e+08 3.055e+08 5.250e+01 5.495e+05 4.579e+05 9.721e+37 9.080e-01  1.843e-02 6.055e+26 4.098e+26 4.775e+23 
5.978e+26 4.184e+26 3.406e+08 3.055e+08 8.950e+01 5.266e+05 4.579e+05 9.721e+37 9.080e-01  4.159e-03 5.995e+26 4.159e+26 3.408e+23 
5.978e+26 4.184e+26 3.406e+08 3.055e+08 3.750e+01 5.495e+05 4.579e+05 9.721e+37 9.080e-01  9.684e-01 1.003e+27 0.000e+00 1.277e+25 
5.978e+26 4.184e+26 3.406e+08 3.055e+08 1.000e-01 1.145e+06 4.579e+05 9.721e+37 9.080e-01 -2.454e-02 5.875e+26 0.000e+00 4.282e+26 
5.982e+27 1.196e+27 6.512e+08 4.190e+08 6.000e+01 1.323e+06 9.453e+05 3.075e+39 8.857e-01  4.434e-02 6.035e+27 1.115e+27 2.777e+25 
5.969e+25 1.194e+25 1.639e+08 9.631e+07 8.950e+01 2.109e+05 1.917e+05 1.195e+36 9.192e-01  3.280e-02 6.009e+25 1.156e+25 1.709e+22 
5.978e+26 1.196e+26 3.406e+08 2.060e+08 8.950e+01 5.438e+05 4.183e+05 5.800e+37 9.070e-01  8.643e-03 5.988e+26 1.182e+26 3.768e+23 
5.982e+27 1.196e+27 6.512e+08 4.190e+08 3.750e+01 1.229e+06 9.453e+05 3.075e+39 8.857e-01  7.906e-01 6.927e+27 0.000e+00 2.499e+26 
5.978e+26 5.978e+25 3.406e+08 1.633e+08 4.500e+01 4.171e+05 4.171e+05 5.192e+37 9.071e-01  9.626e-01 6.553e+26 0.000e+00 2.244e+24 
5.978e+26 2.092e+26 3.406e+08 2.456e+08 4.500e+01 5.141e+05 4.284e+05 6.826e+37 9.079e-01  9.947e-01 8.059e+26 0.000e+00 9.448e+23 
5.982e+27 1.196e+27 6.512e+08 4.190e+08 8.950e+01 9.926e+05 9.453e+05 3.075e+39 8.857e-01  9.886e-01 7.164e+27 0.000e+00 1.300e+25 
5.982e+27 4.187e+27 6.512e+08 5.900e+08 2.250e+01 2.612e+06 1.045e+06 5.155e+39 8.866e-01 -3.820e-01 4.382e+27 2.297e+27 3.481e+27 
5.982e+27 1.196e+27 6.512e+08 4.190e+08 7.500e+01 3.781e+06 9.453e+05 3.075e+39 8.857e-01 -3.621e-03 5.977e+27 1.183e+27 1.746e+25 
5.978e+26 2.092e+26 3.406e+08 2.456e+08 5.250e+01 4.499e+05 4.284e+05 6.826e+37 9.079e-01  9.926e-01 8.054e+26 0.000e+00 1.370e+24 
5.978e+26 2.092e+26 3.406e+08 2.456e+08 1.500e+01 8.569e+05 4.284e+05 6.826e+37 9.079e-01  4.271e-01 6.871e+26 0.000e+00 1.197e+26 
5.978e+26 1.196e+26 3.406e+08 2.060e+08 4.500e+01 5.019e+05 4.183e+05 5.800e+37 9.070e-01  9.801e-01 7.149e+26 0.000e+00 2.468e+24 
5.969e+25 4.179e+25 1.639e+08 1.461e+08 3.000e+01 6.272e+05 2.091e+05 2.016e+36 9.138e-01 -3.300e-01 4.591e+25 2.614e+25 2.941e+25 
5.982e+27 4.187e+27 6.512e+08 5.900e+08 6.000e+01 2.090e+06 1.045e+06 5.155e+39 8.866e-01 -8.372e-03 5.946e+27 4.111e+27 1.026e+26 
5.978e+26 2.092e+26 3.406e+08 2.456e+08 8.950e+01 5.570e+05 4.284e+05 6.826e+37 9.079e-01  4.651e-03 5.987e+26 2.076e+26 4.888e+23 
5.982e+27 1.196e+27 6.512e+08 4.190e+08 4.500e+01 1.087e+06 9.453e+05 3.075e+39 8.857e-01  9.673e-01 7.139e+27 0.000e+00 3.844e+25 
5.978e+26 5.978e+25 3.406e+08 1.633e+08 8.950e+01 4.588e+05 4.171e+05 5.192e+37 9.071e-01  3.135e-02 5.996e+26 5.722e+25 6.884e+23 
5.978e+26 4.184e+26 3.406e+08 3.055e+08 2.250e+01 4.579e+05 4.579e+05 9.721e+37 9.080e-01  9.838e-01 1.009e+27 0.000e+00 6.312e+24 
5.969e+25 4.179e+25 1.639e+08 1.461e+08 1.500e+01 8.363e+05 2.091e+05 2.016e+36 9.138e-01 -1.046e+00 1.600e+25 1.477e+24 8.398e+25 
5.982e+27 4.187e+27 6.512e+08 5.900e+08 3.000e+01 1.254e+06 1.045e+06 5.155e+39 8.866e-01  9.525e-01 9.970e+27 0.000e+00 1.909e+26 
5.978e+26 1.196e+26 3.406e+08 2.060e+08 1.500e+01 8.366e+05 4.183e+05 5.800e+37 9.070e-01  4.781e-01 6.549e+26 0.000e+00 6.248e+25 
5.982e+27 1.196e+27 6.512e+08 4.190e+08 5.250e+01 1.229e+06 9.453e+05 3.075e+39 8.857e-01  9.544e-02 6.096e+27 1.046e+27 3.537e+25 
5.978e+26 1.196e+26 3.406e+08 2.060e+08 5.250e+01 4.392e+05 4.183e+05 5.800e+37 9.070e-01  9.890e-01 7.160e+26 0.000e+00 1.395e+24 
5.978e+26 2.092e+26 3.406e+08 2.456e+08 6.000e+01 5.570e+05 4.284e+05 6.826e+37 9.079e-01  3.870e-02 6.059e+26 2.001e+26 8.751e+23 
5.969e+25 4.179e+25 1.639e+08 1.461e+08 6.000e+01 5.227e+05 2.091e+05 2.016e+36 9.138e-01 -1.916e-02 5.889e+25 4.046e+25 2.105e+24 
5.978e+26 5.978e+25 3.406e+08 1.633e+08 6.000e+01 4.588e+05 4.171e+05 5.192e+37 9.071e-01  1.798e-01 6.085e+26 4.872e+25 3.144e+23 
5.978e+26 1.196e+26 3.406e+08 2.060e+08 2.250e+01 6.693e+05 4.183e+05 5.800e+37 9.070e-01  7.275e-01 6.847e+26 0.000e+00 3.267e+25 
5.982e+27 4.187e+27 6.512e+08 5.900e+08 3.000e+01 3.657e+06 1.045e+06 5.155e+39 8.866e-01 -4.478e-01 4.106e+27 1.804e+27 4.250e+27 
5.969e+25 1.194e+25 1.639e+08 9.631e+07 3.750e+01 7.668e+05 1.917e+05 1.195e+36 9.192e-01 -5.295e-01 5.337e+25 0.000e+00 1.829e+25 
5.969e+25 1.194e+25 1.639e+08 9.631e+07 7.500e+01 2.492e+05 1.917e+05 1.195e+36 9.192e-01  2.629e-02 6.001e+25 1.161e+25 4.957e+22 
5.978e+26 2.092e+26 3.406e+08 2.456e+08 2.250e+01 1.714e+06 4.284e+05 6.826e+37 9.079e-01 -1.119e+00 3.636e+26 0.000e+00 4.432e+26 
5.978e+26 1.196e+26 3.406e+08 2.060e+08 4.500e+01 1.464e+06 4.183e+05 5.800e+37 9.070e-01 -1.389e-01 5.812e+26 5.456e+25 8.168e+25 
5.978e+26 4.184e+26 3.406e+08 3.055e+08 4.500e+01 6.411e+05 4.579e+05 9.721e+37 9.080e-01  1.865e-02 6.056e+26 4.052e+26 4.912e+24 
5.969e+25 4.179e+25 1.639e+08 1.461e+08 2.250e+01 4.181e+05 2.091e+05 2.016e+36 9.138e-01 -1.215e-01 5.462e+25 3.106e+25 1.578e+25 
5.978e+26 2.092e+26 3.406e+08 2.456e+08 2.250e+01 6.855e+05 4.284e+05 6.826e+37 9.079e-01  7.067e-01 7.456e+26 0.000e+00 6.119e+25 
5.978e+26 1.196e+26 3.406e+08 2.060e+08 6.000e+01 5.438e+05 4.183e+05 5.800e+37 9.070e-01  6.973e-02 6.061e+26 1.100e+26 1.279e+24 
5.978e+26 5.978e+25 3.406e+08 1.633e+08 2.250e+01 5.840e+05 4.171e+05 5.192e+37 9.071e-01  8.898e-01 6.510e+26 0.000e+00 6.594e+24 
5.969e+25 4.179e+25 1.639e+08 1.461e+08 8.250e+01 2.509e+05 2.091e+05 2.016e+36 9.138e-01  2.635e-03 5.980e+25 4.164e+25 1.507e+22 
5.978e+26 1.196e+26 3.406e+08 2.060e+08 2.250e+01 1.673e+06 4.183e+05 5.800e+37 9.070e-01 -1.284e+00 4.443e+26 0.000e+00 2.731e+26 
5.982e+27 1.196e+27 6.512e+08 4.190e+08 6.000e+01 9.926e+05 9.453e+05 3.075e+39 8.857e-01  9.967e-01 7.174e+27 0.000e+00 3.249e+24 
5.978e+26 2.092e+26 3.406e+08 2.456e+08 4.500e+01 1.500e+06 4.284e+05 6.826e+37 9.079e-01 -1.335e-01 5.698e+26 1.421e+26 9.492e+25 
5.982e+27 4.187e+27 6.512e+08 5.900e+08 6.000e+01 1.776e+06 1.045e+06 5.155e+39 8.866e-01 -3.448e-03 5.967e+27 4.118e+27 7.496e+25 
5.978e+26 1.196e+26 3.406e+08 2.060e+08 4.500e+01 1.046e+06 4.183e+05 5.800e+37 9.070e-01 -2.986e-02 5.942e+26 7.517e+25 4.804e+25 
5.969e+25 4.179e+25 1.639e+08 1.461e+08 8.950e+01 2.509e+05 2.091e+05 2.016e+36 9.138e-01  2.502e-03 5.980e+25 4.165e+25 7.549e+21 
5.978e+26 1.196e+26 3.406e+08 2.060e+08 1.500e+01 7.111e+05 4.183e+05 5.800e+37 9.070e-01  7.753e-01 6.904e+26 0.000e+00 2.695e+25 
5.982e+27 4.187e+27 6.512e+08 5.900e+08 3.000e+01 2.612e+06 1.045e+06 5.155e+39 8.866e-01 -2.045e-01 5.125e+27 2.754e+27 2.281e+27 
5.969e+25 4.179e+25 1.639e+08 1.461e+08 6.000e+01 7.317e+05 2.091e+05 2.016e+36 9.138e-01 -3.284e-02 5.832e+25 3.988e+25 3.257e+24 
5.978e+26 4.184e+26 3.406e+08 3.055e+08 3.000e+01 4.579e+05 4.579e+05 9.721e+37 9.080e-01  9.845e-01 1.010e+27 0.000e+00 6.032e+24 
5.969e+25 4.179e+25 1.639e+08 1.461e+08 4.500e+01 2.718e+05 2.091e+05 2.016e+36 9.138e-01  2.025e-02 6.054e+25 4.076e+25 1.623e+23 
5.978e+26 2.092e+26 3.406e+08 2.456e+08 4.500e+01 1.071e+06 4.284e+05 6.826e+37 9.079e-01 -4.422e-02 5.885e+26 1.689e+26 4.941e+25 
5.969e+25 4.179e+25 1.639e+08 1.461e+08 5.250e+01 2.404e+05 2.091e+05 2.016e+36 9.138e-01  9.991e-01 1.014e+26 0.000e+00 1.698e+22 
5.978e+26 2.092e+26 3.406e+08 2.456e+08 1.500e+01 7.283e+05 4.284e+05 6.826e+37 9.079e-01  7.384e-01 7.523e+26 0.000e+00 5.455e+25 
5.969e+25 4.179e+25 1.639e+08 1.461e+08 2.250e+01 6.272e+05 2.091e+05 2.016e+36 9.138e-01 -5.359e-01 3.730e+25 2.246e+25 4.170e+25 
5.978e+26 5.978e+25 3.406e+08 1.633e+08 8.250e+01 4.588e+05 4.171e+05 5.192e+37 9.071e-01  3.905e-02 6.001e+26 5.695e+25 4.968e+23 
5.978e+26 2.092e+26 3.406e+08 2.456e+08 1.500e+01 1.285e+06 4.284e+05 6.826e+37 9.079e-01 -8.844e-01 4.127e+26 4.097e+25 3.531e+26 
5.978e+26 2.092e+26 3.406e+08 2.456e+08 8.250e+01 5.570e+05 4.284e+05 6.826e+37 9.079e-01  6.614e-03 5.991e+26 2.072e+26 4.211e+23 
5.969e+25 4.179e+25 1.639e+08 1.461e+08 2.250e+01 3.554e+05 2.091e+05 2.016e+36 9.138e-01  7.725e-01 9.197e+25 0.000e+00 9.485e+24 
5.982e+27 4.187e+27 6.512e+08 5.900e+08 7.500e+01 1.201e+06 1.045e+06 5.155e+39 8.866e-01  5.103e-03 6.003e+27 4.152e+27 5.206e+24 
5.978e+26 4.184e+26 3.406e+08 3.055e+08 8.900e+01 4.579e+05 4.579e+05 9.721e+37 9.080e-01  9.239e-01 9.844e+26 1.314e+25 1.822e+25 
5.982e+27 4.187e+27 6.512e+08 5.900e+08 2.250e+01 3.657e+06 1.045e+06 5.155e+39 8.866e-01 -7.449e-01 2.863e+27 7.394e+26 6.558e+27 
5.978e+26 1.196e+26 3.406e+08 2.060e+08 3.000e+01 6.693e+05 4.183e+05 5.800e+37 9.070e-01  6.213e-01 6.720e+26 0.000e+00 4.536e+25 
5.978e+26 2.092e+26 3.406e+08 2.456e+08 3.000e+01 1.714e+06 4.284e+05 6.826e+37 9.079e-01 -6.405e-01 4.638e+26 0.000e+00 3.431e+26 
5.982e+27 1.196e+27 6.512e+08 4.190e+08 8.250e+01 9.926e+05 9.453e+05 3.075e+39 8.857e-01  9.913e-01 7.167e+27 0.000e+00 9.760e+24 
5.978e+26 1.196e+26 3.406e+08 2.060e+08 8.250e+01 5.438e+05 4.183e+05 5.800e+37 9.070e-01  1.092e-02 5.991e+26 1.179e+26 4.497e+23 
5.978e+26 1.196e+26 3.406e+08 2.060e+08 1.500e+01 1.255e+06 4.183e+05 5.800e+37 9.070e-01 -8.197e-01 4.998e+26 1.490e+25 2.027e+26 
5.982e+27 4.187e+27 6.512e+08 5.900e+08 4.500e+01 4.179e+06 1.045e+06 5.155e+39 8.866e-01 -1.324e-01 5.427e+27 3.425e+27 1.308e+27 
5.969e+25 4.179e+25 1.639e+08 1.461e+08 6.000e+01 2.509e+05 2.091e+05 2.016e+36 9.138e-01  1.269e-02 6.022e+25 4.122e+25 1.611e+22 
5.978e+26 5.978e+25 3.406e+08 1.633e+08 3.000e+01 5.840e+05 4.171e+05 5.192e+37 9.071e-01  8.027e-01 6.457e+26 0.000e+00 1.180e+25 
5.982e+27 4.187e+27 6.512e+08 5.900e+08 6.000e+01 3.134e+06 1.045e+06 5.155e+39 8.866e-01 -1.481e-02 5.919e+27 4.089e+27 1.520e+26 
5.978e+26 2.092e+26 3.406e+08 2.456e+08 3.000e+01 6.855e+05 4.284e+05 6.826e+37 9.079e-01  7.754e-02 6.140e+26 1.422e+26 5.059e+25 
5.969e+25 4.179e+25 1.639e+08 1.461e+08 3.000e+01 4.181e+05 2.091e+05 2.016e+36 9.138e-01 -9.069e-02 5.590e+25 3.421e+25 1.135e+25 
5.978e+26 1.196e+26 3.406e+08 2.060e+08 3.000e+01 1.673e+06 4.183e+05 5.800e+37 9.070e-01 -7.754e-01 5.051e+26 0.000e+00 2.123e+26 
5.982e+27 1.196e+27 6.512e+08 4.190e+08 1.500e+01 9.453e+05 9.453e+05 3.075e+39 8.857e-01  9.520e-01 7.120e+27 0.000e+00 5.674e+25 
5.978e+26 4.184e+26 3.406e+08 3.055e+08 8.250e+01 5.266e+05 4.579e+05 9.721e+37 9.080e-01  5.093e-03 5.999e+26 4.155e+26 3.409e+23 
5.969e+25 4.179e+25 1.639e+08 1.461e+08 3.750e+01 3.136e+05 2.091e+05 2.016e+36 9.138e-01  5.312e-03 5.992e+25 4.031e+25 1.234e+24 
5.969e+25 1.194e+25 1.639e+08 9.631e+07 8.250e+01 2.109e+05 1.917e+05 1.195e+36 9.192e-01  3.512e-02 6.011e+25 1.154e+25 9.423e+21 
5.978e+26 2.092e+26 3.406e+08 2.456e+08 1.000e-01 5.998e+05 4.284e+05 6.826e+37 9.079e-01  9.190e-01 7.900e+26 0.000e+00 1.678e+25 
5.969e+25 1.194e+25 1.639e+08 9.631e+07 3.000e+01 2.684e+05 1.917e+05 1.195e+36 9.192e-01  8.212e-01 6.950e+25 0.000e+00 2.166e+24 
5.978e+26 1.196e+26 3.406e+08 2.060e+08 1.000e-01 5.856e+05 4.183e+05 5.800e+37 9.070e-01  9.690e-01 7.136e+26 0.000e+00 3.788e+24 
5.978e+26 4.184e+26 3.406e+08 3.055e+08 1.000e-01 1.603e+06 4.579e+05 9.721e+37 9.080e-01 -7.702e-01 2.755e+26 0.000e+00 7.402e+26 
5.978e+26 4.184e+26 3.406e+08 3.055e+08 2.250e+01 8.243e+05 4.579e+05 9.721e+37 9.080e-01 -4.375e-02 5.795e+26 3.360e+26 1.003e+26 
5.978e+26 5.978e+25 3.406e+08 1.633e+08 1.000e-01 1.668e+06 4.171e+05 5.192e+37 9.071e-01 -2.678e+00 4.377e+26 0.000e+00 2.198e+26 
5.969e+25 4.179e+25 1.639e+08 1.461e+08 7.500e+01 2.091e+05 2.091e+05 2.016e+36 9.138e-01  9.685e-01 1.002e+26 1.043e+24 2.518e+23 
5.982e+27 4.187e+27 6.512e+08 5.900e+08 5.250e+01 1.045e+06 1.045e+06 5.155e+39 8.866e-01  9.789e-01 1.008e+28 0.000e+00 8.005e+25 
5.978e+26 4.184e+26 3.406e+08 3.055e+08 7.500e+01 9.158e+05 4.579e+05 9.721e+37 9.080e-01 -9.786e-04 5.974e+26 4.168e+26 1.557e+24 
5.982e+27 4.187e+27 6.512e+08 5.900e+08 3.750e+01 1.045e+06 1.045e+06 5.155e+39 8.866e-01  9.754e-01 1.007e+28 0.000e+00 9.493e+25 
5.969e+25 4.179e+25 1.639e+08 1.461e+08 7.500e+01 6.272e+05 2.091e+05 2.016e+36 9.138e-01 -3.805e-03 5.953e+25 4.153e+25 3.927e+23 
5.982e+27 1.196e+27 6.512e+08 4.190e+08 3.000e+01 1.512e+06 9.453e+05 3.075e+39 8.857e-01  5.455e-01 6.634e+27 0.000e+00 5.430e+26 
5.982e+27 4.187e+27 6.512e+08 5.900e+08 7.500e+01 1.254e+06 1.045e+06 5.155e+39 8.866e-01  3.543e-03 5.996e+27 4.160e+27 3.768e+24 
5.978e+26 2.092e+26 3.406e+08 2.456e+08 8.250e+01 4.499e+05 4.284e+05 6.826e+37 9.079e-01  9.980e-01 8.066e+26 0.000e+00 2.405e+23 
5.969e+25 4.179e+25 1.639e+08 1.461e+08 3.750e+01 7.317e+05 2.091e+05 2.016e+36 9.138e-01 -2.650e-01 4.862e+25 2.718e+25 2.566e+25 
5.982e+27 1.196e+27 6.512e+08 4.190e+08 3.000e+01 3.781e+06 9.453e+05 3.075e+39 8.857e-01 -7.405e-01 5.096e+27 0.000e+00 2.081e+27 
5.982e+27 4.187e+27 6.512e+08 5.900e+08 1.000e-01 2.090e+06 1.045e+06 5.155e+39 8.866e-01  2.932e-01 7.209e+27 0.000e+00 2.951e+27 
5.969e+25 4.179e+25 1.639e+08 1.461e+08 6.000e+01 2.404e+05 2.091e+05 2.016e+36 9.138e-01  1.404e-02 6.028e+25 4.117e+25 7.057e+21 
5.978e+26 1.196e+26 3.406e+08 2.060e+08 8.250e+01 4.392e+05 4.183e+05 5.800e+37 9.070e-01  9.925e-01 7.164e+26 0.000e+00 9.796e+23 
5.982e+27 1.196e+27 6.512e+08 4.190e+08 8.250e+01 1.229e+06 9.453e+05 3.075e+39 8.857e-01  4.823e-03 5.987e+27 1.184e+27 5.927e+24 
5.982e+27 1.196e+27 6.512e+08 4.190e+08 1.500e+01 2.836e+06 9.453e+05 3.075e+39 8.857e-01 -9.991e-01 4.786e+27 0.000e+00 2.391e+27 
5.969e+25 1.194e+25 1.639e+08 9.631e+07 4.500e+01 3.834e+05 1.917e+05 1.195e+36 9.192e-01  4.886e-03 5.975e+25 7.795e+24 4.117e+24 
5.982e+27 1.196e+27 6.512e+08 4.190e+08 1.500e+01 1.607e+06 9.453e+05 3.075e+39 8.857e-01  6.631e-01 6.775e+27 0.000e+00 4.024e+26 
5.982e+27 4.187e+27 6.512e+08 5.900e+08 3.750e+01 3.134e+06 1.045e+06 5.155e+39 8.866e-01 -1.732e-01 5.257e+27 3.166e+27 1.738e+27 
5.969e+25 4.179e+25 1.639e+08 1.461e+08 3.750e+01 2.509e+05 2.091e+05 2.016e+36 9.138e-01  9.520e-01 9.947e+25 0.000e+00 1.983e+24 
5.969e+25 4.179e+25 1.639e+08 1.461e+08 8.950e+01 2.404e+05 2.091e+05 2.016e+36 9.138e-01  2.335e-03 5.979e+25 4.165e+25 1.882e+22 
5.969e+25 1.194e+25 1.639e+08 9.631e+07 1.500e+01 6.710e+05 1.917e+05 1.195e+36 9.192e-01 -1.558e+00 4.109e+25 0.000e+00 3.058e+25 
5.982e+27 1.196e+27 6.512e+08 4.190e+08 4.500e+01 2.363e+06 9.453e+05 3.075e+39 8.857e-01 -4.286e-02 5.930e+27 7.921e+26 4.548e+26 
5.969e+25 4.179e+25 1.639e+08 1.461e+08 1.000e-01 5.227e+05 2.091e+05 2.016e+36 9.138e-01  9.700e-02 6.375e+25 0.000e+00 3.771e+25 
5.969e+25 4.179e+25 1.639e+08 1.461e+08 5.250e+01 2.509e+05 2.091e+05 2.016e+36 9.138e-01  1.898e-02 6.049e+25 4.095e+25 2.261e+22 
5.982e+27 4.187e+27 6.512e+08 5.900e+08 7.500e+01 3.657e+06 1.045e+06 5.155e+39 8.866e-01 -1.955e-03 5.973e+27 4.169e+27 1.793e+25 
5.969e+25 4.179e+25 1.639e+08 1.461e+08 4.500e+01 2.195e+05 2.091e+05 2.016e+36 9.138e-01  9.654e-01 1.000e+26 0.000e+00 1.423e+24 
5.969e+25 4.179e+25 1.639e+08 1.461e+08 7.500e+01 3.554e+05 2.091e+05 2.016e+36 9.138e-01 -1.740e-04 5.969e+25 4.158e+25 1.905e+23 
5.978e+26 4.184e+26 3.406e+08 3.055e+08 1.500e+01 1.832e+06 4.579e+05 9.721e+37 9.080e-01 -1.093e+00 1.405e+26 1.941e+25 8.559e+26 
5.969e+25 4.179e+25 1.639e+08 1.461e+08 2.250e+01 2.091e+05 2.091e+05 2.016e+36 9.138e-01  9.949e-01 1.013e+26 0.000e+00 1.931e+23 
5.982e+27 4.187e+27 6.512e+08 5.900e+08 4.500e+01 1.149e+06 1.045e+06 5.155e+39 8.866e-01  9.693e-01 1.004e+28 0.000e+00 1.202e+26 
5.978e+26 5.978e+25 3.406e+08 1.633e+08 1.500e+01 1.460e+06 4.171e+05 5.192e+37 9.071e-01 -1.280e+00 5.213e+26 0.000e+00 1.363e+26 
5.978e+26 4.184e+26 3.406e+08 3.055e+08 3.000e+01 1.374e+06 4.579e+05 9.721e+37 9.080e-01 -2.930e-01 4.752e+26 2.513e+26 2.892e+26 
5.982e+27 4.187e+27 6.512e+08 5.900e+08 6.000e+01 1.045e+06 1.045e+06 5.155e+39 8.866e-01  9.786e-01 1.008e+28 0.000e+00 8.162e+25 
5.978e+26 4.184e+26 3.406e+08 3.055e+08 2.250e+01 9.158e+05 4.579e+05 9.721e+37 9.080e-01 -1.200e-01 5.476e+26 2.906e+26 1.775e+26 
5.978e+26 4.184e+26 3.406e+08 3.055e+08 8.250e+01 5.495e+05 4.579e+05 9.721e+37 9.080e-01  2.663e-03 5.989e+26 4.166e+26 2.954e+23 
5.978e+26 1.196e+26 3.406e+08 2.060e+08 1.500e+01 4.183e+05 4.183e+05 5.800e+37 9.070e-01  9.917e-01 7.163e+26 0.000e+00 1.081e+24 
5.982e+27 1.196e+27 6.512e+08 4.190e+08 1.000e-01 1.323e+06 9.453e+05 3.075e+39 8.857e-01  8.343e-01 6.980e+27 0.000e+00 1.975e+26 
5.969e+25 4.179e+25 1.639e+08 1.461e+08 4.500e+01 2.927e+05 2.091e+05 2.016e+36 9.138e-01  1.919e-02 6.050e+25 4.060e+25 3.666e+23 
5.978e+26 5.978e+25 3.406e+08 1.633e+08 4.500e+01 8.342e+05 4.171e+05 5.192e+37 9.071e-01  6.736e-02 6.018e+26 2.328e+25 3.248e+25 
5.978e+26 4.184e+26 3.406e+08 3.055e+08 6.000e+01 1.145e+06 4.579e+05 9.721e+37 9.080e-01 -1.049e-02 5.934e+26 4.101e+26 1.230e+25 
5.978e+26 2.092e+26 3.406e+08 2.456e+08 1.500e+01 4.284e+05 4.284e+05 6.826e+37 9.079e-01  9.900e-01 8.049e+26 0.000e+00 1.909e+24 
5.978e+26 4.184e+26 3.406e+08 3.055e+08 5.250e+01 5.266e+05 4.579e+05 9.721e+37 9.080e-01  2.009e-02 6.062e+26 4.094e+26 1.579e+23 
5.969e+25 1.194e+25 1.639e+08 9.631e+07 7.500e+01 2.684e+05 1.917e+05 1.195e+36 9.192e-01  2.117e-02 5.995e+25 1.165e+25 7.170e+22 
5.978e+26 2.092e+26 3.406e+08 2.456e+08 6.000e+01 5.998e+05 4.284e+05 6.826e+37 9.079e-01  2.914e-02 6.039e+26 2.007e+26 2.254e+24 
5.978e+26 4.184e+26 3.406e+08 3.055e+08 2.250e+01 1.374e+06 4.579e+05 9.721e+37 9.080e-01 -5.175e-01 3.812e+26 2.109e+26 4.236e+26 
5.969e+25 4.179e+25 1.639e+08 1.461e+08 3.000e+01 2.091e+05 2.091e+05 2.016e+36 9.138e-01  9.967e-01 1.013e+26 0.000e+00 1.160e+23 
5.969e+25 1.194e+25 1.639e+08 9.631e+07 5.250e+01 2.109e+05 1.917e+05 1.195e+36 9.192e-01  9.886e-01 7.150e+25 0.000e+00 1.675e+23 
5.969e+25 1.194e+25 1.639e+08 9.631e+07 3.750e+01 2.109e+05 1.917e+05 1.195e+36 9.192e-01  9.708e-01 7.128e+25 0.000e+00 3.804e+23 
5.978e+26 5.978e+25 3.406e+08 1.633e+08 6.000e+01 1.668e+06 4.171e+05 5.192e+37 9.071e-01 -3.906e-02 5.954e+26 4.423e+25 1.789e+25 
5.978e+26 4.184e+26 3.406e+08 3.055e+08 6.000e+01 1.603e+06 4.579e+05 9.721e+37 9.080e-01 -2.055e-02 5.892e+26 4.056e+26 2.099e+25 
5.978e+26 1.196e+26 3.406e+08 2.060e+08 6.000e+01 5.856e+05 4.183e+05 5.800e+37 9.070e-01  5.606e-02 6.045e+26 1.107e+26 2.278e+24 
5.982e+27 4.187e+27 6.512e+08 5.900e+08 1.500e+01 1.463e+06 1.045e+06 5.155e+39 8.866e-01  8.392e-01 9.495e+27 0.000e+00 6.651e+26 
5.978e+26 5.978e+25 3.406e+08 1.633e+08 4.500e+01 1.251e+06 4.171e+05 5.192e+37 9.071e-01 -9.949e-02 5.918e+26 0.000e+00 6.573e+25 
5.978e+26 4.184e+26 3.406e+08 3.055e+08 8.950e+01 5.495e+05 4.579e+05 9.721e+37 9.080e-01  1.742e-03 5.985e+26 4.167e+26 4.877e+23 
5.978e+26 5.978e+25 3.406e+08 1.633e+08 7.500e+01 4.380e+05 4.171e+05 5.192e+37 9.071e-01  8.101e-02 6.026e+26 5.469e+25 2.498e+23 
5.978e+26 4.184e+26 3.406e+08 3.055e+08 3.000e+01 9.158e+05 4.579e+05 9.721e+37 9.080e-01 -8.188e-02 5.635e+26 3.580e+26 9.421e+25 
5.978e+26 5.978e+25 3.406e+08 1.633e+08 4.500e+01 7.091e+05 4.171e+05 5.192e+37 9.071e-01  1.558e-01 6.071e+26 2.812e+25 2.234e+25 
5.982e+27 1.196e+27 6.512e+08 4.190e+08 3.750e+01 1.323e+06 9.453e+05 3.075e+39 8.857e-01  2.562e-01 6.288e+27 6.267e+26 2.625e+26 
5.982e+27 4.187e+27 6.512e+08 5.900e+08 8.250e+01 1.045e+06 1.045e+06 5.155e+39 8.866e-01  9.650e-01 1.002e+28 0.000e+00 1.383e+26 
5.978e+26 5.978e+25 3.406e+08 1.633e+08 1.500e+01 1.043e+06 4.171e+05 5.192e+37 9.071e-01  1.870e-01 6.089e+26 0.000e+00 4.860e+25 
5.978e+26 4.184e+26 3.406e+08 3.055e+08 6.000e+01 5.495e+05 4.579e+05 9.721e+37 9.080e-01  1.133e-02 6.025e+26 4.129e+26 3.372e+23 
5.982e+27 1.196e+27 6.512e+08 4.190e+08 7.500e+01 1.040e+06 9.453e+05 3.075e+39 8.857e-01  4.427e-02 6.034e+27 1.139e+27 3.511e+24 
5.978e+26 4.184e+26 3.406e+08 3.055e+08 2.250e+01 7.785e+05 4.579e+05 9.721e+37 9.080e-01 -1.690e-02 5.907e+26 3.468e+26 7.825e+25 
5.982e+27 4.187e+27 6.512e+08 5.900e+08 3.000e+01 1.567e+06 1.045e+06 5.155e+39 8.866e-01 -1.555e-02 5.916e+27 3.914e+27 3.297e+26 
5.969e+25 4.179e+25 1.639e+08 1.461e+08 8.900e+01 2.091e+05 2.091e+05 2.016e+36 9.138e-01  9.619e-01 9.989e+25 1.547e+24 2.232e+22 
5.969e+25 4.179e+25 1.639e+08 1.461e+08 1.000e-01 7.317e+05 2.091e+05 2.016e+36 9.138e-01 -1.210e+00 9.145e+24 8.286e+24 8.403e+25 
5.969e+25 4.179e+25 1.639e+08 1.461e+08 2.250e+01 3.763e+05 2.091e+05 2.016e+36 9.138e-01 -6.557e-02 5.695e+25 3.353e+25 1.098e+25 
5.982e+27 1.196e+27 6.512e+08 4.190e+08 4.500e+01 3.309e+06 9.453e+05 3.075e+39 8.857e-01 -1.230e-01 5.834e+27 6.034e+26 7.394e+26 
5.969e+25 1.194e+25 1.639e+08 9.631e+07 1.500e+01 4.793e+05 1.917e+05 1.195e+36 9.192e-01 -2.952e-01 5.617e+25 3.319e+24 1.218e+25 
5.978e+26 4.184e+26 3.406e+08 3.055e+08 7.500e+01 4.579e+05 4.579e+05 9.721e+37 9.080e-01  9.679e-01 1.003e+27 0.000e+00 1.295e+25 
5.969e+25 1.194e+25 1.639e+08 9.631e+07 7.500e+01 2.013e+05 1.917e+05 1.195e+36 9.192e-01  1.002e+00 7.166e+25 0.000e+00 7.066e+21 
5.978e+26 2.092e+26 3.406e+08 2.456e+08 6.000e+01 4.499e+05 4.284e+05 6.826e+37 9.079e-01  9.875e-01 8.044e+26 0.000e+00 2.435e+24 
5.982e+27 4.187e+27 6.512e+08 5.900e+08 1.000e-01 1.776e+06 1.045e+06 5.155e+39 8.866e-01  6.467e-01 8.689e+27 0.000e+00 1.471e+27 
5.969e+25 1.194e+25 1.639e+08 9.631e+07 4.500e+01 3.259e+05 1.917e+05 1.195e+36 9.192e-01  6.662e-02 6.049e+25 8.468e+24 2.707e+24 
5.982e+27 4.187e+27 6.512e+08 5.900e+08 3.750e+01 2.090e+06 1.045e+06 5.155e+39 8.866e-01 -5.802e-02 5.739e+27 3.697e+27 7.250e+26 
5.982e+27 1.196e+27 6.512e+08 4.190e+08 2.250e+01 1.512e+06 9.453e+05 3.075e+39 8.857e-01  6.385e-01 6.745e+27 0.000e+00 4.319e+26 
5.978e+26 4.184e+26 3.406e+08 3.055e+08 3.750e+01 6.869e+05 4.579e+05 9.721e+37 9.080e-01  6.379e-03 6.004e+26 4.019e+26 1.342e+25 
5.982e+27 4.187e+27 6.512e+08 5.900e+08 7.500e+01 2.612e+06 1.045e+06 5.155e+39 8.866e-01 -1.249e-03 5.976e+27 4.170e+27 1.372e+25 
5.982e+27 1.196e+27 6.512e+08 4.190e+08 2.250e+01 3.781e+06 9.453e+05 3.075e+39 8.857e-01 -1.362e+00 4.352e+27 0.000e+00 2.826e+27 
5.982e+27 1.196e+27 6.512e+08 4.190e+08 6.000e+01 1.229e+06 9.453e+05 3.075e+39 8.857e-01  5.668e-02 6.049e+27 1.108e+27 1.981e+25 
5.969e+25 4.179e+25 1.639e+08 1.461e+08 8.250e+01 2.404e+05 2.091e+05 2.016e+36 9.138e-01  3.360e-03 5.983e+25 4.161e+25 1.556e+22 
5.978e+26 1.196e+26 3.406e+08 2.060e+08 6.000e+01 4.392e+05 4.183e+05 5.800e+37 9.070e-01  9.988e-01 7.172e+26 0.000e+00 2.317e+23 
5.978e+26 5.978e+25 3.406e+08 1.633e+08 5.250e+01 4.588e+05 4.171e+05 5.192e+37 9.071e-01  9.715e-01 6.558e+26 0.000e+00 1.709e+24 
5.978e+26 2.092e+26 3.406e+08 2.456e+08 5.250e+01 5.570e+05 4.284e+05 6.826e+37 9.079e-01  5.788e-02 6.099e+26 1.956e+26 1.372e+24 
5.978e+26 2.092e+26 3.406e+08 2.456e+08 4.500e+01 4.927e+05 4.284e+05 6.826e+37 9.079e-01  9.902e-01 8.049e+26 0.000e+00 1.874e+24 
5.982e+27 1.196e+27 6.512e+08 4.190e+08 8.950e+01 1.229e+06 9.453e+05 3.075e+39 8.857e-01  4.239e-03 5.987e+27 1.185e+27 5.902e+24 
5.978e+26 1.196e+26 3.406e+08 2.060e+08 7.500e+01 1.673e+06 4.183e+05 5.800e+37 9.070e-01 -2.693e-03 5.974e+26 1.179e+26 2.052e+24 
5.978e+26 5.978e+25 3.406e+08 1.633e+08 7.500e+01 5.840e+05 4.171e+05 5.192e+37 9.071e-01  2.567e-02 5.993e+26 5.745e+25 7.990e+23 
5.978e+26 1.196e+26 3.406e+08 2.060e+08 3.750e+01 5.438e+05 4.183e+05 5.800e+37 9.070e-01  8.038e-01 6.939e+26 8.129e+24 1.542e+25 
5.969e+25 4.179e+25 1.639e+08 1.461e+08 7.500e+01 4.181e+05 2.091e+05 2.016e+36 9.138e-01 -1.557e-03 5.963e+25 4.157e+25 2.607e+23 
5.978e+26 1.196e+26 3.406e+08 2.060e+08 8.950e+01 4.392e+05 4.183e+05 5.800e+37 9.070e-01  9.934e-01 7.165e+26 0.000e+00 8.717e+23 
5.978e+26 1.196e+26 3.406e+08 2.060e+08 5.250e+01 5.438e+05 4.183e+05 5.800e+37 9.070e-01  1.068e-01 6.105e+26 1.046e+26 2.299e+24 
5.969e+25 1.194e+25 1.639e+08 9.631e+07 4.500e+01 5.751e+05 1.917e+05 1.195e+36 9.192e-01 -1.020e-01 5.848e+25 6.553e+24 6.636e+24 
5.982e+27 1.196e+27 6.512e+08 4.190e+08 1.500e+01 1.891e+06 9.453e+05 3.075e+39 8.857e-01  3.808e-01 6.437e+27 0.000e+00 7.401e+26 
5.982e+27 1.196e+27 6.512e+08 4.190e+08 5.250e+01 9.926e+05 9.453e+05 3.075e+39 8.857e-01  9.279e-01 7.092e+27 0.000e+00 8.558e+25 
5.982e+27 4.187e+27 6.512e+08 5.900e+08 1.000e-01 3.134e+06 1.045e+06 5.155e+39 8.866e-01 -1.360e+00 2.862e+26 2.823e+26 9.592e+27 
5.978e+26 2.092e+26 3.406e+08 2.456e+08 7.500e+01 1.714e+06 4.284e+05 6.826e+37 9.079e-01 -2.450e-03 5.973e+26 2.074e+26 2.119e+24 
5.978e+26 2.092e+26 3.406e+08 2.456e+08 8.950e+01 4.499e+05 4.284e+05 6.826e+37 9.079e-01  9.969e-01 8.063e+26 0.000e+00 4.720e+23 
5.982e+27 1.196e+27 6.512e+08 4.190e+08 4.500e+01 1.134e+06 9.453e+05 3.075e+39 8.857e-01  2.323e-01 6.259e+27 8.694e+26 4.842e+25 
5.978e+26 5.978e+25 3.406e+08 1.633e+08 3.750e+01 4.588e+05 4.171e+05 5.192e+37 9.071e-01  9.192e-01 6.527e+26 0.000e+00 4.834e+24 
5.969e+25 1.194e+25 1.639e+08 9.631e+07 6.000e+01 7.668e+05 1.917e+05 1.195e+36 9.192e-01 -5.216e-02 5.907e+25 9.820e+24 2.773e+24 
5.978e+26 2.092e+26 3.406e+08 2.456e+08 3.750e+01 5.570e+05 4.284e+05 6.826e+37 9.079e-01  9.808e-01 8.030e+26 0.000e+00 3.841e+24 
5.969e+25 4.179e+25 1.639e+08 1.461e+08 3.750e+01 5.227e+05 2.091e+05 2.016e+36 9.138e-01 -1.250e-01 5.447e+25 3.411e+25 1.288e+25 
5.978e+26 1.196e+26 3.406e+08 2.060e+08 4.500e+01 4.810e+05 4.183e+05 5.800e+37 9.070e-01  9.831e-01 7.153e+26 0.000e+00 2.102e+24 
5.969e+25 1.194e+25 1.639e+08 9.631e+07 1.000e-01 3.259e+05 1.917e+05 1.195e+36 9.192e-01  7.896e-01 6.912e+25 0.000e+00 2.544e+24 
5.982e+27 4.187e+27 6.512e+08 5.900e+08 7.500e+01 1.097e+06 1.045e+06 5.155e+39 8.866e-01  9.963e-01 1.015e+28 0.000e+00 7.207e+24 
5.978e+26 2.092e+26 3.406e+08 2.456e+08 2.250e+01 8.569e+05 4.284e+05 6.826e+37 9.079e-01 -4.914e-02 5.875e+26 1.162e+26 1.031e+26 
5.969e+25 4.179e+25 1.639e+08 1.461e+08 2.250e+01 3.345e+05 2.091e+05 2.016e+36 9.138e-01  8.440e-01 9.496e+25 0.000e+00 6.498e+24 
5.978e+26 1.196e+26 3.406e+08 2.060e+08 6.000e+01 1.046e+06 4.183e+05 5.800e+37 9.070e-01 -1.564e-03 5.976e+26 1.102e+26 9.667e+24 
5.982e+27 4.187e+27 6.512e+08 5.900e+08 4.500e+01 1.776e+06 1.045e+06 5.155e+39 8.866e-01 -1.058e-02 5.937e+27 3.949e+27 2.741e+26 
5.978e+26 2.092e+26 3.406e+08 2.456e+08 8.250e+01 5.141e+05 4.284e+05 6.826e+37 9.079e-01  9.536e-03 5.998e+26 2.065e+26 5.125e+23 
5.969e+25 1.194e+25 1.639e+08 9.631e+07 3.750e+01 3.834e+05 1.917e+05 1.195e+36 9.192e-01 -1.934e-02 5.946e+25 5.941e+24 6.261e+24 
5.978e+26 5.978e+25 3.406e+08 1.633e+08 8.250e+01 4.171e+05 4.171e+05 5.192e+37 9.071e-01  9.895e-01 6.569e+26 0.000e+00 6.360e+23 
5.982e+27 1.196e+27 6.512e+08 4.190e+08 1.000e-01 3.309e+06 9.453e+05 3.075e+39 8.857e-01 -2.526e+00 2.960e+27 0.000e+00 4.218e+27 
5.982e+27 1.196e+27 6.512e+08 4.190e+08 2.250e+01 1.702e+06 9.453e+05 3.075e+39 8.857e-01  4.670e-01 6.540e+27 0.000e+00 6.370e+26 
5.982e+27 4.187e+27 6.512e+08 5.900e+08 1.500e+01 2.612e+06 1.045e+06 5.155e+39 8.866e-01 -5.424e-01 3.711e+27 1.709e+27 4.741e+27 
5.969e+25 4.179e+25 1.639e+08 1.461e+08 4.500e+01 7.317e+05 2.091e+05 2.016e+36 9.138e-01 -1.456e-01 5.361e+25 3.430e+25 1.355e+25 
5.969e+25 4.179e+25 1.639e+08 1.461e+08 6.000e+01 2.718e+05 2.091e+05 2.016e+36 9.138e-01  1.052e-02 6.013e+25 4.125e+25 7.607e+22 
5.978e+26 2.092e+26 3.406e+08 2.456e+08 6.000e+01 1.071e+06 4.284e+05 6.826e+37 9.079e-01 -5.837e-03 5.965e+26 1.999e+26 1.038e+25 
5.978e+26 1.196e+26 3.406e+08 2.060e+08 2.250e+01 8.366e+05 4.183e+05 5.800e+37 9.070e-01  4.266e-01 6.488e+26 0.000e+00 6.864e+25 
5.969e+25 1.194e+25 1.639e+08 9.631e+07 7.500e+01 4.793e+05 1.917e+05 1.195e+36 9.192e-01 -4.843e-04 5.969e+25 1.170e+25 2.781e+23 
5.969e+25 4.179e+25 1.639e+08 1.461e+08 2.250e+01 8.363e+05 2.091e+05 2.016e+36 9.138e-01 -7.868e-01 2.682e+25 9.808e+24 6.483e+25 
5.978e+26 4.184e+26 3.406e+08 3.055e+08 1.500e+01 4.579e+05 4.579e+05 9.721e+37 9.080e-01  9.795e-01 1.008e+27 0.000e+00 8.094e+24 
5.978e+26 1.196e+26 3.406e+08 2.060e+08 8.250e+01 5.019e+05 4.183e+05 5.800e+37 9.070e-01  1.630e-02 5.997e+26 1.173e+26 3.710e+23 
5.982e+27 1.196e+27 6.512e+08 4.190e+08 8.250e+01 1.087e+06 9.453e+05 3.075e+39 8.857e-01  1.992e-02 6.005e+27 1.164e+27 7.607e+24 
5.978e+26 5.978e+25 3.406e+08 1.633e+08 3.000e+01 6.257e+05 4.171e+05 5.192e+37 9.071e-01  7.247e-01 6.411e+26 0.000e+00 1.646e+25 
5.969e+25 4.179e+25 1.639e+08 1.461e+08 8.950e+01 2.718e+05 2.091e+05 2.016e+36 9.138e-01  1.795e-03 5.977e+25 4.166e+25 2.549e+22 
5.982e+27 1.196e+27 6.512e+08 4.190e+08 7.500e+01 1.891e+06 9.453e+05 3.075e+39 8.857e-01 -4.711e-04 5.981e+27 1.186e+27 9.800e+24 
5.978e+26 2.092e+26 3.406e+08 2.456e+08 3.000e+01 1.285e+06 4.284e+05 6.826e+37 9.079e-01 -3.442e-01 5.257e+26 5.969e+25 2.214e+26 
5.978e+26 2.092e+26 3.406e+08 2.456e+08 1.500e+01 1.714e+06 4.284e+05 6.826e+37 9.079e-01 -1.564e+00 2.706e+26 0.000e+00 5.362e+26 
5.982e+27 4.187e+27 6.512e+08 5.900e+08 6.000e+01 4.179e+06 1.045e+06 5.155e+39 8.866e-01 -1.998e-02 5.898e+27 4.070e+27 1.930e+26 
5.982e+27 1.196e+27 6.512e+08 4.190e+08 3.750e+01 2.363e+06 9.453e+05 3.075e+39 8.857e-01 -1.073e-01 5.853e+27 4.511e+26 8.729e+26 
5.969e+25 4.179e+25 1.639e+08 1.461e+08 4.500e+01 2.509e+05 2.091e+05 2.016e+36 9.138e-01  9.975e-01 1.014e+26 0.000e+00 8.325e+22 
5.978e+26 1.196e+26 3.406e+08 2.060e+08 3.000e+01 1.255e+06 4.183e+05 5.800e+37 9.070e-01 -4.129e-01 5.484e+26 1.208e+25 1.569e+26 
5.978e+26 1.196e+26 3.406e+08 2.060e+08 1.500e+01 1.673e+06 4.183e+05 5.800e+37 9.070e-01 -2.024e+00 3.558e+26 0.000e+00 3.616e+26 
5.978e+26 5.978e+25 3.406e+08 1.633e+08 1.500e+01 5.840e+05 4.171e+05 5.192e+37 9.071e-01  9.421e-01 6.541e+26 0.000e+00 3.469e+24 
5.982e+27 4.187e+27 6.512e+08 5.900e+08 4.500e+01 3.134e+06 1.045e+06 5.155e+39 8.866e-01 -8.642e-02 5.620e+27 3.668e+27 8.726e+26 
5.969e+25 4.179e+25 1.639e+08 1.461e+08 1.500e+01 4.181e+05 2.091e+05 2.016e+36 9.138e-01  5.343e-01 8.202e+25 0.000e+00 1.944e+25 
5.969e+25 1.194e+25 1.639e+08 9.631e+07 1.000e-01 5.751e+05 1.917e+05 1.195e+36 9.192e-01 -8.800e-01 4.919e+25 0.000e+00 2.248e+25 
5.969e+25 4.179e+25 1.639e+08 1.461e+08 5.250e+01 2.195e+05 2.091e+05 2.016e+36 9.138e-01  9.724e-01 1.003e+26 0.000e+00 1.133e+24 
5.982e+27 4.187e+27 6.512e+08 5.900e+08 5.250e+01 1.149e+06 1.045e+06 5.155e+39 8.866e-01  9.936e-01 1.014e+28 0.000e+00 1.884e+25 
5.982e+27 1.196e+27 6.512e+08 4.190e+08 3.000e+01 9.453e+05 9.453e+05 3.075e+39 8.857e-01  9.606e-01 7.131e+27 0.000e+00 4.647e+25 
5.982e+27 4.187e+27 6.512e+08 5.900e+08 7.500e+01 1.463e+06 1.045e+06 5.155e+39 8.866e-01  7.374e-04 5.985e+27 4.166e+27 9.429e+24 
5.969e+25 1.194e+25 1.639e+08 9.631e+07 1.500e+01 2.684e+05 1.917e+05 1.195e+36 9.192e-01  8.987e-01 7.042e+25 0.000e+00 1.241e+24 
5.978e+26 5.978e+25 3.406e+08 1.633e+08 1.000e-01 1.251e+06 4.171e+05 5.192e+37 9.071e-01 -6.530e-01 5.587e+26 0.000e+00 9.882e+25 
5.982e+27 4.187e+27 6.512e+08 5.900e+08 3.750e+01 1.149e+06 1.045e+06 5.155e+39 8.866e-01  9.681e-01 1.004e+28 0.000e+00 1.252e+26 
5.978e+26 4.184e+26 3.406e+08 3.055e+08 8.250e+01 4.808e+05 4.579e+05 9.721e+37 9.080e-01  9.982e-01 1.015e+27 0.000e+00 3.001e+23 
5.978e+26 5.978e+25 3.406e+08 1.633e+08 1.000e-01 7.091e+05 4.171e+05 5.192e+37 9.071e-01  9.693e-01 6.557e+26 0.000e+00 1.840e+24 
5.978e+26 5.978e+25 3.406e+08 1.633e+08 3.750e+01 8.342e+05 4.171e+05 5.192e+37 9.071e-01  1.468e-01 6.065e+26 0.000e+00 5.101e+25 
5.969e+25 1.194e+25 1.639e+08 9.631e+07 8.250e+01 1.917e+05 1.917e+05 1.195e+36 9.192e-01  8.859e-01 7.027e+25 9.856e+23 4.083e+23 
5.969e+25 4.179e+25 1.639e+08 1.461e+08 3.750e+01 2.927e+05 2.091e+05 2.016e+36 9.138e-01  1.142e-02 6.017e+25 4.062e+25 6.629e+23 
5.969e+25 1.194e+25 1.639e+08 9.631e+07 3.000e+01 2.876e+05 1.917e+05 1.195e+36 9.192e-01  7.406e-01 6.854e+25 0.000e+00 3.129e+24 
5.982e+27 1.196e+27 6.512e+08 4.190e+08 8.900e+01 9.453e+05 9.453e+05 3.075e+39 8.857e-01  9.924e-01 7.169e+27 0.000e+00 8.421e+24 
5.978e+26 5.978e+25 3.406e+08 1.633e+08 7.500e+01 1.043e+06 4.171e+05 5.192e+37 9.071e-01  2.121e-03 5.979e+26 5.812e+25 1.537e+24 
5.969e+25 4.179e+25 1.639e+08 1.461e+08 7.500e+01 2.300e+05 2.091e+05 2.016e+36 9.138e-01  1.108e-02 6.016e+25 4.129e+25 1.223e+22 
5.978e+26 5.978e+25 3.406e+08 1.633e+08 3.750e+01 1.251e+06 4.171e+05 5.192e+37 9.071e-01 -2.535e-01 5.826e+26 0.000e+00 7.493e+25 
5.978e+26 4.184e+26 3.406e+08 3.055e+08 4.500e+01 5.266e+05 4.579e+05 9.721e+37 9.080e-01  2.283e-02 6.073e+26 4.081e+26 3.446e+23 
5.978e+26 4.184e+26 3.406e+08 3.055e+08 5.250e+01 5.953e+05 4.579e+05 9.721e+37 9.080e-01  1.631e-02 6.046e+26 4.100e+26 1.171e+24 
5.969e+25 1.194e+25 1.639e+08 9.631e+07 4.500e+01 2.109e+05 1.917e+05 1.195e+36 9.192e-01  9.615e-01 7.117e+25 0.000e+00 4.908e+23 
5.982e+27 1.196e+27 6.512e+08 4.190e+08 2.250e+01 9.453e+05 9.453e+05 3.075e+39 8.857e-01  9.589e-01 7.129e+27 0.000e+00 4.850e+25 
5.978e+26 4.184e+26 3.406e+08 3.055e+08 7.500e+01 1.832e+06 4.579e+05 9.721e+37 9.080e-01 -2.256e-03 5.968e+26 4.166e+26 2.332e+24 
5.978e+26 4.184e+26 3.406e+08 3.055e+08 3.750e+01 5.953e+05 4.579e+05 9.721e+37 9.080e-01  1.543e-02 6.042e+26 4.092e+26 2.287e+24 
5.978e+26 5.978e+25 3.406e+08 1.633e+08 7.500e+01 1.460e+06 4.171e+05 5.192e+37 9.071e-01 -2.286e-03 5.976e+26 5.780e+25 2.122e+24 
5.978e+26 4.184e+26 3.406e+08 3.055e+08 8.950e+01 4.808e+05 4.579e+05 9.721e+37 9.080e-01  9.986e-01 1.016e+27 0.000e+00 1.222e+23 
5.978e+26 4.184e+26 3.406e+08 3.055e+08 6.000e+01 4.808e+05 4.579e+05 9.721e+37 9.080e-01  9.541e-01 9.970e+26 0.000e+00 1.874e+25 
5.969e+25 1.194e+25 1.639e+08 9.631e+07 6.000e+01 1.917e+05 1.917e+05 1.195e+36 9.192e-01  5.103e-01 6.579e+25 0.000e+00 5.878e+24 
5.978e+26 2.092e+26 3.406e+08 2.456e+08 7.500e+01 4.284e+05 4.284e+05 6.826e+37 9.079e-01  8.859e-01 7.831e+26 1.852e+25 5.172e+24 
5.978e+26 1.196e+26 3.406e+08 2.060e+08 3.750e+01 6.274e+05 4.183e+05 5.800e+37 9.070e-01  2.549e-01 6.282e+26 6.248e+25 2.668e+25 
5.978e+26 5.978e+25 3.406e+08 1.633e+08 7.500e+01 5.005e+05 4.171e+05 5.192e+37 9.071e-01  4.417e-02 6.004e+26 5.672e+25 4.257e+23 
5.978e+26 5.978e+25 3.406e+08 1.633e+08 1.000e-01 8.342e+05 4.171e+05 5.192e+37 9.071e-01  9.032e-01 6.518e+26 0.000e+00 5.794e+24 
5.969e+25 4.179e+25 1.639e+08 1.461e+08 1.000e-01 2.927e+05 2.091e+05 2.016e+36 9.138e-01  8.878e-01 9.679e+25 0.000e+00 4.666e+24 
5.978e+26 2.092e+26 3.406e+08 2.456e+08 3.750e+01 6.426e+05 4.284e+05 6.826e+37 9.079e-01  7.792e-02 6.141e+26 1.767e+26 1.601e+25 
5.982e+27 1.196e+27 6.512e+08 4.190e+08 4.500e+01 1.323e+06 9.453e+05 3.075e+39 8.857e-01  1.282e-01 6.135e+27 9.248e+26 1.174e+26 
5.978e+26 1.196e+26 3.406e+08 2.060e+08 7.500e+01 4.183e+05 4.183e+05 5.800e+37 9.070e-01  8.674e-01 7.015e+26 9.010e+24 6.930e+24 
5.969e+25 1.194e+25 1.639e+08 9.631e+07 7.500e+01 2.300e+05 1.917e+05 1.195e+36 9.192e-01  3.213e-02 6.008e+25 1.158e+25 1.092e+22 
5.978e+26 1.196e+26 3.406e+08 2.060e+08 2.250e+01 7.111e+05 4.183e+05 5.800e+37 9.070e-01  6.527e-01 6.758e+26 0.000e+00 4.161e+25 
5.978e+26 5.978e+25 3.406e+08 1.633e+08 6.000e+01 4.171e+05 4.171e+05 5.192e+37 9.071e-01  8.814e-01 6.505e+26 0.000e+00 7.094e+24 
5.978e+26 2.092e+26 3.406e+08 2.456e+08 6.000e+01 5.141e+05 4.284e+05 6.826e+37 9.079e-01  4.600e-02 6.074e+26 1.990e+26 4.158e+23 
5.969e+25 4.179e+25 1.639e+08 1.461e+08 3.000e+01 3.345e+05 2.091e+05 2.016e+36 9.138e-01 -1.086e-02 5.924e+25 3.883e+25 3.389e+24 
5.978e+26 2.092e+26 3.406e+08 2.456e+08 3.000e+01 8.569e+05 4.284e+05 6.826e+37 9.079e-01 -8.236e-02 5.805e+26 1.294e+26 9.690e+25 
5.982e+27 1.196e+27 6.512e+08 4.190e+08 7.500e+01 2.836e+06 9.453e+05 3.075e+39 8.857e-01 -1.975e-03 5.979e+27 1.186e+27 1.192e+25 
5.982e+27 1.196e+27 6.512e+08 4.190e+08 6.000e+01 1.087e+06 9.453e+05 3.075e+39 8.857e-01  8.073e-02 6.078e+27 1.094e+27 4.941e+24 
5.969e+25 4.179e+25 1.639e+08 1.461e+08 1.500e+01 6.272e+05 2.091e+05 2.016e+36 9.138e-01 -6.553e-01 3.231e+25 1.546e+25 5.369e+25 
5.969e+25 4.179e+25 1.639e+08 1.461e+08 8.250e+01 2.718e+05 2.091e+05 2.016e+36 9.138e-01  2.171e-03 5.978e+25 4.166e+25 1.794e+22 
5.978e+26 1.196e+26 3.406e+08 2.060e+08 6.000e+01 5.019e+05 4.183e+05 5.800e+37 9.070e-01  7.794e-02 6.071e+26 1.098e+26 4.962e+23 
5.978e+26 2.092e+26 3.406e+08 2.456e+08 2.250e+01 7.283e+05 4.284e+05 6.826e+37 9.079e-01  6.649e-01 7.369e+26 0.000e+00 6.994e+25 
5.978e+26 1.196e+26 3.406e+08 2.060e+08 3.000e+01 8.366e+05 4.183e+05 5.800e+37 9.070e-01  2.079e-02 6.003e+26 2.511e+25 9.204e+25 
5.969e+25 4.179e+25 1.639e+08 1.461e+08 3.000e+01 8.363e+05 2.091e+05 2.016e+36 9.138e-01 -5.825e-01 3.535e+25 1.601e+25 5.009e+25 
5.982e+27 1.196e+27 6.512e+08 4.190e+08 3.750e+01 3.309e+06 9.453e+05 3.075e+39 8.857e-01 -2.658e-01 5.663e+27 1.422e+26 1.371e+27 
5.982e+27 1.196e+27 6.512e+08 4.190e+08 8.950e+01 1.087e+06 9.453e+05 3.075e+39 8.857e-01  1.815e-02 6.003e+27 1.166e+27 8.249e+24 
5.978e+26 2.092e+26 3.406e+08 2.456e+08 4.500e+01 5.570e+05 4.284e+05 6.826e+37 9.079e-01  8.917e-02 6.164e+26 1.890e+26 1.401e+24 
5.969e+25 4.179e+25 1.639e+08 1.461e+08 4.500e+01 5.227e+05 2.091e+05 2.016e+36 9.138e-01 -7.567e-02 5.653e+25 3.680e+25 8.122e+24 
5.982e+27 1.196e+27 6.512e+08 4.190e+08 3.750e+01 1.134e+06 9.453e+05 3.075e+39 8.857e-01  8.137e-01 6.955e+27 0.000e+00 2.222e+26 
5.978e+26 5.978e+25 3.406e+08 1.633e+08 4.500e+01 4.588e+05 4.171e+05 5.192e+37 9.071e-01  8.605e-01 6.492e+26 0.000e+00 8.349e+24 
5.982e+27 1.196e+27 6.512e+08 4.190e+08 1.000e-01 2.363e+06 9.453e+05 3.075e+39 8.857e-01 -3.550e-01 5.557e+27 0.000e+00 1.620e+27 
5.978e+26 1.196e+26 3.406e+08 2.060e+08 8.950e+01 5.019e+05 4.183e+05 5.800e+37 9.070e-01  1.309e-02 5.993e+26 1.177e+26 3.776e+23 
5.969e+25 1.194e+25 1.639e+08 9.631e+07 3.750e+01 5.751e+05 1.917e+05 1.195e+36 9.192e-01 -2.291e-01 5.696e+25 3.873e+24 1.083e+25 
5.978e+26 1.196e+26 3.406e+08 2.060e+08 6.000e+01 1.464e+06 4.183e+05 5.800e+37 9.070e-01 -2.050e-02 5.953e+26 1.064e+26 1.564e+25 
5.978e+26 4.184e+26 3.406e+08 3.055e+08 6.000e+01 6.411e+05 4.579e+05 9.721e+37 9.080e-01  6.241e-03 6.004e+26 4.133e+26 2.021e+24 
5.978e+26 2.092e+26 3.406e+08 2.456e+08 2.250e+01 1.285e+06 4.284e+05 6.826e+37 9.079e-01 -5.681e-01 4.789e+26 6.836e+25 2.595e+26 
5.978e+26 2.092e+26 3.406e+08 2.456e+08 5.250e+01 4.927e+05 4.284e+05 6.826e+37 9.079e-01  7.199e-02 6.128e+26 1.937e+26 2.881e+23 
5.982e+27 1.196e+27 6.512e+08 4.190e+08 4.500e+01 9.926e+05 9.453e+05 3.075e+39 8.857e-01  9.383e-01 7.104e+27 0.000e+00 7.318e+25 
5.978e+26 2.092e+26 3.406e+08 2.456e+08 8.950e+01 5.141e+05 4.284e+05 6.826e+37 9.079e-01  7.280e-03 5.993e+26 2.071e+26 3.763e+23 
5.978e+26 1.196e+26 3.406e+08 2.060e+08 4.500e+01 5.438e+05 4.183e+05 5.800e+37 9.070e-01  1.872e-01 6.201e+26 9.266e+25 4.602e+24 
5.982e+27 1.196e+27 6.512e+08 4.190e+08 7.500e+01 1.607e+06 9.453e+05 3.075e+39 8.857e-01  7.843e-04 5.982e+27 1.185e+27 9.822e+24 
5.978e+26 1.196e+26 3.406e+08 2.060e+08 5.250e+01 4.810e+05 4.183e+05 5.800e+37 9.070e-01  1.440e-01 6.150e+26 1.018e+26 5.989e+23 
5.969e+25 1.194e+25 1.639e+08 9.631e+07 7.500e+01 6.710e+05 1.917e+05 1.195e+36 9.192e-01 -5.356e-03 5.963e+25 1.165e+25 3.859e+23 
5.982e+27 1.196e+27 6.512e+08 4.190e+08 5.250e+01 1.134e+06 9.453e+05 3.075e+39 8.857e-01  1.209e-01 6.126e+27 1.027e+27 2.391e+25 
5.978e+26 1.196e+26 3.406e+08 2.060e+08 2.250e+01 1.255e+06 4.183e+05 5.800e+37 9.070e-01 -6.370e-01 5.216e+26 3.466e+25 1.611e+26 
5.978e+26 2.092e+26 3.406e+08 2.456e+08 6.000e+01 1.500e+06 4.284e+05 6.826e+37 9.079e-01 -2.141e-02 5.933e+26 1.955e+26 1.807e+25 
5.982e+27 4.187e+27 6.512e+08 5.900e+08 8.250e+01 1.149e+06 1.045e+06 5.155e+39 8.866e-01  8.960e-03 6.019e+27 4.137e+27 4.436e+24 
5.978e+26 2.092e+26 3.406e+08 2.456e+08 4.500e+01 5.998e+05 4.284e+05 6.826e+37 9.079e-01  7.317e-02 6.131e+26 1.886e+26 5.145e+24 
5.982e+27 1.196e+27 6.512e+08 4.190e+08 3.750e+01 1.418e+06 9.453e+05 3.075e+39 8.857e-01  1.809e-01 6.198e+27 6.480e+26 3.313e+26 
5.978e+26 5.978e+25 3.406e+08 1.633e+08 7.500e+01 4.797e+05 4.171e+05 5.192e+37 9.071e-01  4.948e-02 6.007e+26 5.652e+25 3.033e+23 
5.978e+26 5.978e+25 3.406e+08 1.633e+08 2.250e+01 1.460e+06 4.171e+05 5.192e+37 9.071e-01 -1.125e+00 5.305e+26 0.000e+00 1.270e+26 
5.978e+26 4.184e+26 3.406e+08 3.055e+08 6.000e+01 5.953e+05 4.579e+05 9.721e+37 9.080e-01  8.335e-03 6.013e+26 4.133e+26 1.212e+24 
5.969e+25 4.179e+25 1.639e+08 1.461e+08 1.500e+01 2.091e+05 2.091e+05 2.016e+36 9.138e-01  9.924e-01 1.012e+26 0.000e+00 2.961e+23 
5.978e+26 4.184e+26 3.406e+08 3.055e+08 2.250e+01 1.832e+06 4.579e+05 9.721e+37 9.080e-01 -7.864e-01 2.687e+26 9.391e+25 6.531e+26 
5.978e+26 1.196e+26 3.406e+08 2.060e+08 4.500e+01 5.856e+05 4.183e+05 5.800e+37 9.070e-01  1.578e-01 6.166e+26 9.481e+25 5.965e+24 
5.982e+27 1.196e+27 6.512e+08 4.190e+08 7.500e+01 9.453e+05 9.453e+05 3.075e+39 8.857e-01  8.624e-01 7.013e+27 0.000e+00 1.640e+26 
5.978e+26 5.978e+25 3.406e+08 1.633e+08 4.500e+01 1.668e+06 4.171e+05 5.192e+37 9.071e-01 -2.436e-01 5.832e+26 0.000e+00 7.435e+25 
5.982e+27 4.187e+27 6.512e+08 5.900e+08 3.000e+01 1.463e+06 1.045e+06 5.155e+39 8.866e-01  3.685e-03 5.997e+27 3.923e+27 2.402e+26 
5.978e+26 5.978e+25 3.406e+08 1.633e+08 6.000e+01 1.251e+06 4.171e+05 5.192e+37 9.071e-01 -6.155e-03 5.974e+26 4.879e+25 1.136e+25 
5.978e+26 4.184e+26 3.406e+08 3.055e+08 2.250e+01 7.327e+05 4.579e+05 9.721e+37 9.080e-01  8.437e-01 9.508e+26 1.175e+25 5.317e+25 
5.978e+26 1.196e+26 3.406e+08 2.060e+08 2.250e+01 4.183e+05 4.183e+05 5.800e+37 9.070e-01  9.893e-01 7.160e+26 0.000e+00 1.359e+24 
5.978e+26 5.978e+25 3.406e+08 1.633e+08 6.000e+01 7.091e+05 4.171e+05 5.192e+37 9.071e-01  5.419e-02 6.010e+26 5.160e+25 4.944e+24 
5.978e+26 4.184e+26 3.406e+08 3.055e+08 1.500e+01 9.158e+05 4.579e+05 9.721e+37 9.080e-01  4.288e-01 7.772e+26 0.000e+00 2.385e+26 
5.978e+26 4.184e+26 3.406e+08 3.055e+08 5.250e+01 4.808e+05 4.579e+05 9.721e+37 9.080e-01  9.408e-01 9.914e+26 0.000e+00 2.430e+25 
5.978e+26 4.184e+26 3.406e+08 3.055e+08 4.500e+01 5.495e+05 4.579e+05 9.721e+37 9.080e-01  2.404e-02 6.078e+26 4.074e+26 5.287e+23 
5.969e+25 1.194e+25 1.639e+08 9.631e+07 5.250e+01 1.917e+05 1.917e+05 1.195e+36 9.192e-01  9.979e-01 7.161e+25 0.000e+00 5.693e+22 
5.978e+26 5.978e+25 3.406e+08 1.633e+08 3.000e+01 1.043e+06 4.171e+05 5.192e+37 9.071e-01 -1.298e-01 5.900e+26 0.000e+00 6.754e+25 
5.978e+26 2.092e+26 3.406e+08 2.456e+08 2.250e+01 4.284e+05 4.284e+05 6.826e+37 9.079e-01  9.904e-01 8.050e+26 0.000e+00 1.838e+24 
5.969e+25 1.194e+25 1.639e+08 9.631e+07 3.750e+01 1.917e+05 1.917e+05 1.195e+36 9.192e-01  9.882e-01 7.149e+25 0.000e+00 1.723e+23 
5.978e+26 4.184e+26 3.406e+08 3.055e+08 8.950e+01 5.953e+05 4.579e+05 9.721e+37 9.080e-01  1.417e-03 5.984e+26 4.172e+26 1.309e+23 
5.982e+27 1.196e+27 6.512e+08 4.190e+08 6.000e+01 3.309e+06 9.453e+05 3.075e+39 8.857e-01 -2.381e-02 5.953e+27 1.097e+27 1.267e+26 
5.969e+25 1.194e+25 1.639e+08 9.631e+07 3.000e+01 4.793e+05 1.917e+05 1.195e+36 9.192e-01 -2.813e-01 5.634e+25 4.228e+24 1.110e+25 
5.978e+26 2.092e+26 3.406e+08 2.456e+08 5.250e+01 5.141e+05 4.284e+05 6.826e+37 9.079e-01  6.668e-02 6.117e+26 1.947e+26 3.844e+23 
5.978e+26 5.978e+25 3.406e+08 1.633e+08 5.250e+01 4.171e+05 4.171e+05 5.192e+37 9.071e-01  9.151e-01 6.525e+26 0.000e+00 5.081e+24 
5.978e+26 1.196e+26 3.406e+08 2.060e+08 8.950e+01 4.810e+05 4.183e+05 5.800e+37 9.070e-01  1.901e-02 6.000e+26 1.170e+26 3.906e+23 
5.978e+26 2.092e+26 3.406e+08 2.456e+08 7.500e+01 7.283e+05 4.284e+05 6.826e+37 9.079e-01  2.636e-03 5.983e+26 2.070e+26 1.458e+24 
5.978e+26 1.196e+26 3.406e+08 2.060e+08 3.750e+01 5.019e+05 4.183e+05 5.800e+37 9.070e-01  8.393e-01 6.981e+26 1.192e+25 7.375e+24 
5.969e+25 1.194e+25 1.639e+08 9.631e+07 6.000e+01 3.259e+05 1.917e+05 1.195e+36 9.192e-01  3.672e-02 6.013e+25 1.093e+25 6.014e+23 
5.982e+27 1.196e+27 6.512e+08 4.190e+08 8.950e+01 1.134e+06 9.453e+05 3.075e+39 8.857e-01  8.919e-03 5.992e+27 1.180e+27 5.269e+24 
5.978e+26 2.092e+26 3.406e+08 2.456e+08 4.500e+01 4.499e+05 4.284e+05 6.826e+37 9.079e-01  9.886e-01 8.046e+26 0.000e+00 2.220e+24 
5.982e+27 1.196e+27 6.512e+08 4.190e+08 5.250e+01 1.087e+06 9.453e+05 3.075e+39 8.857e-01  1.373e-01 6.146e+27 1.015e+27 1.671e+25 
5.982e+27 1.196e+27 6.512e+08 4.190e+08 2.250e+01 2.836e+06 9.453e+05 3.075e+39 8.857e-01 -6.973e-01 5.147e+27 0.000e+00 2.030e+27 
5.978e+26 1.196e+26 3.406e+08 2.060e+08 5.250e+01 5.019e+05 4.183e+05 5.800e+37 9.070e-01  1.330e-01 6.137e+26 1.028e+26 9.181e+23 
5.978e+26 1.196e+26 3.406e+08 2.060e+08 4.500e+01 4.392e+05 4.183e+05 5.800e+37 9.070e-01  9.557e-01 7.120e+26 0.000e+00 5.380e+24 
5.978e+26 2.092e+26 3.406e+08 2.456e+08 1.000e-01 1.071e+06 4.284e+05 6.826e+37 9.079e-01 -2.736e-01 5.405e+26 0.000e+00 2.663e+26 
5.978e+26 2.092e+26 3.406e+08 2.456e+08 3.750e+01 5.141e+05 4.284e+05 6.826e+37 9.079e-01  9.732e-01 8.014e+26 0.000e+00 5.435e+24 
5.982e+27 1.196e+27 6.512e+08 4.190e+08 4.500e+01 1.229e+06 9.453e+05 3.075e+39 8.857e-01  1.701e-01 6.185e+27 9.138e+26 7.835e+25 
5.978e+26 5.978e+25 3.406e+08 1.633e+08 3.750e+01 4.171e+05 4.171e+05 5.192e+37 9.071e-01  9.676e-01 6.556e+26 0.000e+00 1.945e+24 
5.978e+26 2.092e+26 3.406e+08 2.456e+08 8.950e+01 4.927e+05 4.284e+05 6.826e+37 9.079e-01  1.416e-02 6.007e+26 2.058e+26 2.689e+23 
5.978e+26 1.196e+26 3.406e+08 2.060e+08 7.500e+01 7.111e+05 4.183e+05 5.800e+37 9.070e-01  6.678e-03 5.986e+26 1.176e+26 1.214e+24 
5.978e+26 2.092e+26 3.406e+08 2.456e+08 3.750e+01 1.500e+06 4.284e+05 6.826e+37 9.079e-01 -2.691e-01 5.415e+26 8.706e+25 1.783e+26 
5.978e+26 4.184e+26 3.406e+08 3.055e+08 7.500e+01 5.037e+05 4.579e+05 9.721e+37 9.080e-01  1.230e-02 6.029e+26 4.125e+26 3.393e+23 
5.978e+26 1.196e+26 3.406e+08 2.060e+08 7.500e+01 1.255e+06 4.183e+05 5.800e+37 9.070e-01 -1.248e-03 5.976e+26 1.183e+26 1.456e+24 
5.969e+25 1.194e+25 1.639e+08 9.631e+07 2.250e+01 6.710e+05 1.917e+05 1.195e+36 9.192e-01 -1.052e+00 4.713e+25 0.000e+00 2.453e+25 
5.982e+27 1.196e+27 6.512e+08 4.190e+08 2.250e+01 1.607e+06 9.453e+05 3.075e+39 8.857e-01  5.705e-01 6.664e+27 0.000e+00 5.132e+26 
5.978e+26 2.092e+26 3.406e+08 2.456e+08 6.000e+01 4.927e+05 4.284e+05 6.826e+37 9.079e-01  4.954e-02 6.081e+26 1.984e+26 3.033e+23 
5.969e+25 1.194e+25 1.639e+08 9.631e+07 7.500e+01 2.205e+05 1.917e+05 1.195e+36 9.192e-01  3.534e-02 6.012e+25 1.154e+25 8.529e+21 
5.978e+26 2.092e+26 3.406e+08 2.456e+08 7.500e+01 1.285e+06 4.284e+05 6.826e+37 9.079e-01 -1.493e-03 5.975e+26 2.077e+26 1.655e+24 
5.978e+26 4.184e+26 3.406e+08 3.055e+08 3.750e+01 6.411e+05 4.579e+05 9.721e+37 9.080e-01  1.367e-02 6.035e+26 4.069e+26 5.332e+24 
5.978e+26 1.196e+26 3.406e+08 2.060e+08 3.750e+01 1.464e+06 4.183e+05 5.800e+37 9.070e-01 -3.015e-01 5.617e+26 0.000e+00 1.557e+26 
5.969e+25 1.194e+25 1.639e+08 9.631e+07 6.000e+01 5.751e+05 1.917e+05 1.195e+36 9.192e-01 -2.631e-02 5.938e+25 1.033e+25 1.951e+24 
5.982e+27 1.196e+27 6.512e+08 4.190e+08 3.000e+01 1.891e+06 9.453e+05 3.075e+39 8.857e-01 -2.185e-02 5.955e+27 2.210e+26 1.001e+27 
5.978e+26 1.196e+26 3.406e+08 2.060e+08 6.000e+01 4.810e+05 4.183e+05 5.800e+37 9.070e-01  8.340e-02 6.077e+26 1.094e+26 2.695e+23 
5.969e+25 4.179e+25 1.639e+08 1.461e+08 8.250e+01 2.195e+05 2.091e+05 2.016e+36 9.138e-01  9.952e-01 1.013e+26 0.000e+00 1.776e+23 
5.982e+27 1.196e+27 6.512e+08 4.190e+08 6.000e+01 1.134e+06 9.453e+05 3.075e+39 8.857e-01  7.348e-02 6.069e+27 1.100e+27 7.718e+24 
5.969e+25 1.194e+25 1.639e+08 9.631e+07 4.500e+01 7.668e+05 1.917e+05 1.195e+36 9.192e-01 -2.563e-01 5.663e+25 4.193e+24 1.084e+25 
5.978e+26 5.978e+25 3.406e+08 1.633e+08 1.000e-01 4.171e+05 4.171e+05 5.192e+37 9.071e-01  9.943e-01 6.572e+26 0.000e+00 3.498e+23 
5.969e+25 4.179e+25 1.639e+08 1.461e+08 7.500e+01 8.363e+05 2.091e+05 2.016e+36 9.138e-01 -5.252e-03 5.947e+25 4.147e+25 5.161e+23 
5.969e+25 1.194e+25 1.639e+08 9.631e+07 2.250e+01 4.793e+05 1.917e+05 1.195e+36 9.192e-01 -3.296e-01 5.576e+25 5.464e+24 1.044e+25 
5.969e+25 4.179e+25 1.639e+08 1.461e+08 8.950e+01 2.195e+05 2.091e+05 2.016e+36 9.138e-01  1.411e-02 6.028e+25 4.116e+25 1.364e+22 
5.978e+26 1.196e+26 3.406e+08 2.060e+08 7.500e+01 8.366e+05 4.183e+05 5.800e+37 9.070e-01  2.462e-03 5.981e+26 1.179e+26 1.434e+24 
5.969e+25 4.179e+25 1.639e+08 1.461e+08 3.750e+01 2.718e+05 2.091e+05 2.016e+36 9.138e-01  9.899e-01 1.011e+26 0.000e+00 4.020e+23 
5.978e+26 2.092e+26 3.406e+08 2.456e+08 3.750e+01 1.071e+06 4.284e+05 6.826e+37 9.079e-01 -1.010e-01 5.766e+26 1.279e+26 1.023e+26 
5.969e+25 4.179e+25 1.639e+08 1.461e+08 5.250e+01 2.718e+05 2.091e+05 2.016e+36 9.138e-01  1.779e-02 6.044e+25 4.096e+25 6.390e+22 
5.969e+25 1.194e+25 1.639e+08 9.631e+07 3.000e+01 2.300e+05 1.917e+05 1.195e+36 9.192e-01  9.381e-01 7.089e+25 0.000e+00 7.705e+23 
5.982e+27 1.196e+27 6.512e+08 4.190e+08 1.500e+01 3.781e+06 9.453e+05 3.075e+39 8.857e-01 -2.242e+00 3.299e+27 0.000e+00 3.878e+27 
5.982e+27 1.196e+27 6.512e+08 4.190e+08 3.000e+01 2.836e+06 9.453e+05 3.075e+39 8.857e-01 -3.884e-01 5.517e+27 0.000e+00 1.660e+27 
5.969e+25 1.194e+25 1.639e+08 9.631e+07 6.000e+01 3.834e+05 1.917e+05 1.195e+36 9.192e-01  1.620e-02 5.989e+25 1.079e+25 9.831e+23 
5.978e+26 2.092e+26 3.406e+08 2.456e+08 7.500e+01 8.569e+05 4.284e+05 6.826e+37 9.079e-01  8.665e-04 5.979e+26 2.074e+26 1.418e+24 
5.969e+25 4.179e+25 1.639e+08 1.461e+08 4.500e+01 2.404e+05 2.091e+05 2.016e+36 9.138e-01  9.856e-01 1.009e+26 0.000e+00 5.819e+23 
5.978e+26 4.184e+26 3.406e+08 3.055e+08 1.000e-01 6.411e+05 4.579e+05 9.721e+37 9.080e-01  8.928e-01 9.713e+26 0.000e+00 4.439e+25 
5.978e+26 1.196e+26 3.406e+08 2.060e+08 2.250e+01 7.529e+05 4.183e+05 5.800e+37 9.070e-01  5.632e-01 6.651e+26 0.000e+00 5.231e+25 
5.978e+26 1.196e+26 3.406e+08 2.060e+08 1.000e-01 1.464e+06 4.183e+05 5.800e+37 9.070e-01 -1.707e+00 3.937e+26 0.000e+00 3.237e+26 
5.978e+26 2.092e+26 3.406e+08 2.456e+08 8.250e+01 4.927e+05 4.284e+05 6.826e+37 9.079e-01  1.561e-02 6.010e+26 2.054e+26 3.413e+23 
5.982e+27 4.187e+27 6.512e+08 5.900e+08 7.500e+01 1.358e+06 1.045e+06 5.155e+39 8.866e-01  2.124e-03 5.990e+27 4.163e+27 7.058e+24 
5.982e+27 4.187e+27 6.512e+08 5.900e+08 3.750e+01 4.179e+06 1.045e+06 5.155e+39 8.866e-01 -2.999e-01 4.726e+27 2.562e+27 2.873e+27 
5.969e+25 1.194e+25 1.639e+08 9.631e+07 3.000e+01 6.710e+05 1.917e+05 1.195e+36 9.192e-01 -6.808e-01 5.157e+25 0.000e+00 2.010e+25 
5.982e+27 1.196e+27 6.512e+08 4.190e+08 6.000e+01 2.363e+06 9.453e+05 3.075e+39 8.857e-01 -9.655e-03 5.970e+27 1.119e+27 8.821e+25 
5.978e+26 2.092e+26 3.406e+08 2.456e+08 1.000e-01 1.500e+06 4.284e+05 6.826e+37 9.079e-01 -1.411e+00 3.025e+26 0.000e+00 5.043e+26 
5.978e+26 2.092e+26 3.406e+08 2.456e+08 2.250e+01 7.712e+05 4.284e+05 6.826e+37 9.079e-01  6.008e-01 7.235e+26 0.000e+00 8.335e+25 
5.982e+27 4.187e+27 6.512e+08 5.900e+08 3.750e+01 1.672e+06 1.045e+06 5.155e+39 8.866e-01 -1.339e-02 5.925e+27 3.904e+27 3.313e+26 
5.982e+27 1.196e+27 6.512e+08 4.190e+08 8.250e+01 1.134e+06 9.453e+05 3.075e+39 8.857e-01  1.184e-02 5.996e+27 1.176e+27 5.370e+24 
5.982e+27 1.196e+27 6.512e+08 4.190e+08 2.250e+01 1.891e+06 9.453e+05 3.075e+39 8.857e-01  3.064e-01 6.348e+27 0.000e+00 8.290e+26 
5.978e+26 1.196e+26 3.406e+08 2.060e+08 8.250e+01 4.810e+05 4.183e+05 5.800e+37 9.070e-01  2.127e-02 6.003e+26 1.165e+26 5.541e+23 
5.969e+25 4.179e+25 1.639e+08 1.461e+08 6.000e+01 2.195e+05 2.091e+05 2.016e+36 9.138e-01  9.611e-01 9.985e+25 0.000e+00 1.606e+24 
5.982e+27 4.187e+27 6.512e+08 5.900e+08 6.000e+01 1.149e+06 1.045e+06 5.155e+39 8.866e-01  2.334e-02 6.079e+27 4.069e+27 1.238e+25 
5.978e+26 5.978e+25 3.406e+08 1.633e+08 3.000e+01 1.460e+06 4.171e+05 5.192e+37 9.071e-01 -7.646e-01 5.521e+26 0.000e+00 1.055e+26 
5.978e+26 4.184e+26 3.406e+08 3.055e+08 3.000e+01 1.832e+06 4.579e+05 9.721e+37 9.080e-01 -5.490e-01 3.680e+26 1.592e+26 4.885e+26 
5.978e+26 2.092e+26 3.406e+08 2.456e+08 8.900e+01 4.284e+05 4.284e+05 6.826e+37 9.079e-01  8.578e-01 7.772e+26 1.511e+25 1.446e+25 
5.978e+26 4.184e+26 3.406e+08 3.055e+08 8.250e+01 5.953e+05 4.579e+05 9.721e+37 9.080e-01  1.668e-03 5.985e+26 4.168e+26 4.326e+23 
5.978e+26 4.184e+26 3.406e+08 3.055e+08 1.500e+01 1.374e+06 4.579e+05 9.721e+37 9.080e-01 -6.695e-01 3.176e+26 1.420e+26 5.561e+26 
5.978e+26 4.184e+26 3.406e+08 3.055e+08 3.000e+01 7.327e+05 4.579e+05 9.721e+37 9.080e-01 -5.129e-03 5.956e+26 3.942e+26 2.593e+25 
5.982e+27 4.187e+27 6.512e+08 5.900e+08 2.250e+01 1.463e+06 1.045e+06 5.155e+39 8.866e-01  8.810e-01 9.670e+27 0.000e+00 4.900e+26 
5.978e+26 1.196e+26 3.406e+08 2.060e+08 8.900e+01 4.183e+05 4.183e+05 5.800e+37 9.070e-01  8.899e-01 7.042e+26 8.304e+24 4.948e+24 
5.969e+25 1.194e+25 1.639e+08 9.631e+07 1.000e-01 1.917e+05 1.917e+05 1.195e+36 9.192e-01  9.951e-01 7.157e+25 0.000e+00 9.006e+22 
5.982e+27 4.187e+27 6.512e+08 5.900e+08 4.500e+01 1.045e+06 1.045e+06 5.155e+39 8.866e-01  9.795e-01 1.008e+28 0.000e+00 7.786e+25 
5.978e+26 5.978e+25 3.406e+08 1.633e+08 2.250e+01 1.043e+06 4.171e+05 5.192e+37 9.071e-01  8.768e-02 6.030e+26 0.000e+00 5.454e+25 
5.978e+26 1.196e+26 3.406e+08 2.060e+08 3.000e+01 4.183e+05 4.183e+05 5.800e+37 9.070e-01  9.862e-01 7.157e+26 0.000e+00 1.730e+24 
5.978e+26 4.184e+26 3.406e+08 3.055e+08 1.500e+01 7.785e+05 4.579e+05 9.721e+37 9.080e-01  7.350e-01 9.053e+26 0.000e+00 1.104e+26 
5.969e+25 4.179e+25 1.639e+08 1.461e+08 6.000e+01 2.927e+05 2.091e+05 2.016e+36 9.138e-01  6.705e-03 5.997e+25 4.122e+25 2.648e+23 
5.978e+26 5.978e+25 3.406e+08 1.633e+08 6.000e+01 8.342e+05 4.171e+05 5.192e+37 9.071e-01  2.723e-02 5.994e+26 5.121e+25 6.946e+24 
5.982e+27 4.187e+27 6.512e+08 5.900e+08 8.950e+01 1.149e+06 1.045e+06 5.155e+39 8.866e-01  8.478e-03 6.017e+27 4.139e+27 3.922e+24 
5.978e+26 2.092e+26 3.406e+08 2.456e+08 3.000e+01 4.284e+05 4.284e+05 6.826e+37 9.079e-01  9.848e-01 8.038e+26 0.000e+00 3.007e+24 
5.978e+26 5.978e+25 3.406e+08 1.633e+08 3.000e+01 5.005e+05 4.171e+05 5.192e+37 9.071e-01  9.081e-01 6.520e+26 0.000e+00 5.499e+24 
